# Supplementary material for: Improving routine immunization data quality using daily short message system reporting platform: An experience from Nasarawa state, Nigeria
Source: PLoS One. 2021 Aug 19;16(8):e0255563. doi: 10.1371/journal.pone.0255563 (PMC8376034; doi:10.1371/journal.pone.0255563)
Supplement: S1 Dataset — (ZIP) [file pone.0255563.s001.zip]

Archive with 5 entries (5 files):
- Data for Paper Analysis/DHIS2 Session Data (2).xls
- Data for Paper Analysis/HF data by day.xls
- Data for Paper Analysis/HF Type and Expected Sessions.xlsx
- Data for Paper Analysis/Session Data By HF (1).xls
- Data for Paper Analysis/SMS week data for Paper.xls
