# Supplementary material for: Improving routine immunization data quality using daily short message system reporting platform: An experience from Nasarawa state, Nigeria
Source: PLoS One. 2021 Aug 19;16(8):e0255563. doi: 10.1371/journal.pone.0255563 (PMC8376034; doi:10.1371/journal.pone.0255563)
Supplement: S1 Dataset — (ZIP) [file pone.0255563.s001.zip › Data for Paper Analysis/DHIS2 Session Data (2).xls]

## Sheet: Sheet 1
Org unit level 3	Org unit level 4	Org unit level 5	December 2017 Fixed Sessions Conducted	December 2017 Outreach Session Conducted	January 2018 Fixed Sessions Conducted	January 2018 Outreach Session Conducted	February 2018 Fixed Sessions Conducted	February 2018 Outreach Session Conducted	March 2018 Fixed Sessions Conducted	March 2018 Outreach Session Conducted	April 2018 Fixed Sessions Conducted	April 2018 Outreach Session Conducted		2017-12-01	2018-01-01	2018-02-01	2018-03-01	2018-04-01
na Keana Local Government Area	na Agaza Ward	na Agaza Health Centre	1	3	5	3	1	3	1	3	5	3		4	8	4	4	8
na Keana Local Government Area	na Agaza Ward	na Agaza Ishoho Primary Health Centre	1	2	1	2	1	1	1	2				3	3	2	3	0
na Keana Local Government Area	na Agaza Ward	na Owena Health Centre	1	2	2	3					2	2		3	5	0	0	4
na Keana Local Government Area	na Aloshi Ward	na Aloshi Health Centre	2	1	5	3	1	4	1	3	6	2		3	8	5	4	8
na Keana Local Government Area	na Aloshi Ward	na Pevgah Primary Health Centre	1	2	4	2			1	2	4			3	6	0	3	4
na Keana Local Government Area	na Amiri Ward	na Amiri National Primary Health Centre	3	1	7	1	4	1	4	1	7			4	8	5	5	7
na Keana Local Government Area	na Amiri Ward	na Keana Uluji Primary Health Centre	1	2										3	0	0	0	0
na Keana Local Government Area	na Galadima Ward	na Iwanev Health Centre	1	2	3	3					4	1		3	6	0	0	5
na Keana Local Government Area	na Galadima Ward	na Kpalev Primary Health Centre	4	2	5	2	1							6	7	1	0	0
na Keana Local Government Area	na Iwagu Ward	na Azereboh Primary Health Centre	1	1										2	0	0	0	0
na Keana Local Government Area	na Iwagu Ward	na Chahul Primary Health Centre	1	2										3	0	0	0	0
na Keana Local Government Area	na Iwagu Ward	na Iwagu Health Centre	4		5	2	1	4	1	3	4	4		4	7	5	4	8
na Keana Local Government Area	na Iwagu Ward	na Kuduku 1 Health Centre	1	2										3	0	0	0	0
na Keana Local Government Area	na Kadarko Ward	na Gidan Dogo Health Centre	1	2	1	2	1		1		5			3	3	1	1	5
na Keana Local Government Area	na Kadarko Ward	na Gidan Sule Health Centre	1	2	1	1					4			3	2	0	0	4
na Keana Local Government Area	na Kadarko Ward	na Kadarko Model Primary Health Centre	3	1	3				2	4	5			4	3	0	6	5
na Keana Local Government Area	na Kadarko Ward	na Kadarko Primary Health Centre	3	2	5	2			2	2	6	1		5	7	0	4	7
na Keana Local Government Area	na Kadarko Ward	na Sarki Noma Health Centre	1	1	2	1		1	1	3	7	1		2	3	1	4	8
na Keana Local Government Area	na Kwara Ward	na Angwar Yara Health Centre		2	2	2								2	4	0	0	0
na Keana Local Government Area	na Kwara Ward	na Kwara Primary Health Centre	1	2	4	2	1	1	1	2	5	2		3	6	2	3	7
na Keana Local Government Area	na Kwara Ward	na Tudu Abu Primary Health Centre		2	1	2	1		1	2	5			2	3	1	3	5
na Keana Local Government Area	na Madaki Ward	na Ajo Primary Health Centre	1	2										3	0	0	0	0
na Keana Local Government Area	na Madaki Ward	na Giza Primary Health Centre	2	2	4	3	2		2		5	2		4	7	2	2	7
na Keana Local Government Area	na Madaki Ward	na Kalachi Primary Health Centre	2	2	2	2								4	4	0	0	0
na Keana Local Government Area	na Obene Ward	na Demekaa Health Centre	1	2										3	0	0	0	0
na Keana Local Government Area	na Obene Ward	na Iorgyere Primary Health Centre	1	2										3	0	0	0	0
na Keana Local Government Area	na Obene Ward	na Iornya Health Centre	1	2										3	0	0	0	0
na Keana Local Government Area	na Oki Ward	na Agberagba Primary Health Centre	1	3										4	0	0	0	0
na Keana Local Government Area	na Oki Ward	na Keana General Hospital	3		8		4		4		7			3	8	4	4	7
na Keana Local Government Area	na Oki Ward	na Tachia Health Centre	1	2					1	3				3	0	0	4	0
na Keffi Local Government Area	na Angwar Rimi Ward	na Amosun Maternal and Child Health Clinic			7						5			0	7	0	0	5
na Keffi Local Government Area	na Angwar Rimi Ward	na Angwan Ninzom Primary Health Centre	3		7	2	4	2			7	2		3	9	6	0	9
na Keffi Local Government Area	na Angwar Rimi Ward	na Nagari Hospital	4				4				4			4	0	4	0	4
na Keffi Local Government Area	na Gangaren Tudu Ward	na Al nur maternity	2				2				6			2	0	2	0	6
na Keffi Local Government Area	na Goriya Ward	na Ebenezer Maternity Clinic	4				4				6			4	0	4	0	6
na Keffi Local Government Area	na Goriya Ward	na Keffi Federal Medical Centre	14				16				10			14	0	16	0	10
na Keffi Local Government Area	na Iya 1 Ward	na Shukura Clinic	2		6						6			2	6	0	0	6
na Keffi Local Government Area	na Iya 2 Ward	na Angwan Waje Health Clinic	8	2	11	2	8	2			4	2		10	13	10	0	6
na Keffi Local Government Area	na Iya 2 Ward	na Keffi General Hospital	4		7		4				17			4	7	4	0	17
na Keffi Local Government Area	na Iya 2 Ward	na Ruga Primary Health Centre			1									0	1	0	0	0
na Keffi Local Government Area	na Iya 2 Ward	na Tsohon Kasuwa Primary Health Care Clinic												0	0	0	0	0
na Keffi Local Government Area	na Jigwada Ward	na Angwan Jaba Health Clinic (Keffi)	4	2	7	1								6	8	0	0	0
na Keffi Local Government Area	na Jigwada Ward	na Angwan Jaba Primary Health Centre					4	2			7	2		0	0	6	0	9
na Keffi Local Government Area	na Jigwada Ward	na Jigwada Health Clinic	4	1			4	1			4	2		5	0	5	0	6
na Keffi Local Government Area	na Jigwada Ward	na Kaibo Mada Health Clinic	4	2							7	2		6	0	0	0	9
na Keffi Local Government Area	na Jigwada Ward	na Tila Primary Health Centre									4	2		0	0	0	0	6
na Keffi Local Government Area	na Liman Abaji Ward	na Kasuwa Primary Health Centre	8	2			8	2			4	2		10	0	10	0	6
na Keffi Local Government Area	na Sabon Gari Ward	na Gauta Health Clinic	4	1			4	2			6	2		5	0	6	0	8
na Keffi Local Government Area	na Sabon Gari Ward	na Sabon Gari Health Clinic	4	1			4	1			4	2		5	0	5	0	6
na Keffi Local Government Area	na Sabon Gari Ward	na Saura Kiriya Primary Health Centre	2	1			2	1			4	2		3	0	3	0	6
na Keffi Local Government Area	na Sabon Gari Ward	na Yalwan Soba Primary Health Centre					2	2			2	2		0	0	4	0	4
na Keffi Local Government Area	na Sabon Gari Ward	na Yarkade Health Clinic	4	1			4	1			4	2		5	0	5	0	6
na Keffi Local Government Area	na Tudun Kofa Ward	na Kofar Pada Primary Health Centre	7	2			8	2			4	2		9	0	10	0	6
na Keffi Local Government Area	na Yara Ward	na Main Market Health Post	4	2			4	2			4	2		6	0	6	0	6
na Keffi Local Government Area	na Yara Ward	na Sabon Layi Primary Health Centre	2	1							8	2		3	0	0	0	10
			133	116	104	24	208							30	20	12	15	16
			71	43	35	30	48							19	7	17	0	22
