# Supplementary material for: Improving routine immunization data quality using daily short message system reporting platform: An experience from Nasarawa state, Nigeria
Source: PLoS One. 2021 Aug 19;16(8):e0255563. doi: 10.1371/journal.pone.0255563 (PMC8376034; doi:10.1371/journal.pone.0255563)
Supplement: S1 Dataset — (ZIP) [file pone.0255563.s001.zip › Data for Paper Analysis/HF data by day.xls]

## Sheet: Sheet 1
LGA		HF	Data	2017-12-31	2017-12-30	2017-12-29	2017-12-28	2017-12-27	2017-12-26	2017-12-25	2017-12-24	2017-12-23	2017-12-22	2017-12-21	2017-12-20	2017-12-19	2017-12-18	2017-12-17	2017-12-16	2017-12-15	2017-12-14	2017-12-13	2017-12-12	2017-12-11	2017-12-10	2017-12-09	2017-12-08	2017-12-07	2017-12-06	2017-12-05	2017-12-04	2017-12-03	2017-12-02	2017-12-01	2018-01-01	2018-01-02	2018-01-03	2018-01-04	2018-01-05	2018-01-06	2018-01-07	2018-01-08	2018-01-09	2018-01-10	2018-01-11	2018-01-12	2018-01-13	2018-01-14	2018-01-15
na Keana	na Agaza	na Agaza Health Clinic	FS_Number of children given BCG																																		2
na Keana	na Agaza	na Agaza Health Clinic	FS_BCG doses opened for session																										20								20
na Keana	na Agaza	na Agaza Health Clinic	FS_Number of children given IPV																										2								3
na Keana	na Agaza	na Agaza Health Clinic	FS_IPV doses opened for session					10														10							10
na Keana	na Agaza	na Agaza Health Clinic	FS_Number vaccinated _Penta1																										13								2
na Keana	na Agaza	na Agaza Health Clinic	FS_Number vaccinated _Penta2																										23								4
na Keana	na Agaza	na Agaza Health Clinic	FS_Number vaccinated _Penta3																										32								3
na Keana	na Agaza	na Agaza Health Clinic	FS_Doses opened for session_Penta																										10								10
na Keana	na Agaza	na Agaza Health Clinic	FS_Number vaccinated _Measles																										4								10
na Keana	na Agaza	na Agaza Health Clinic	FS_Doses opened for session_Measles																																		10
na Keana	na Agaza	na Agaza Health Clinic	OS_Number of children given BCG																			2
na Keana	na Agaza	na Agaza Health Clinic	OS_BCG doses opened for session					20														20																						20
na Keana	na Agaza	na Agaza Health Clinic	OS_Number of children given IPV					3														2																						3
na Keana	na Agaza	na Agaza Health Clinic	OS_IPV doses opened for session
na Keana	na Agaza	na Agaza Health Clinic	OS_Number vaccinated_Measles					10														5																						5
na Keana	na Agaza	na Agaza Health Clinic	OS_Doses opened for session_Measles					10														10																						10
na Keana	na Agaza	na Agaza Health Clinic	OS_Number vaccinated_Penta1					3														3		1																				3
na Keana	na Agaza	na Agaza Health Clinic	OS_Number vaccinated_Penta2					3														3																						3
na Keana	na Agaza	na Agaza Health Clinic	OS_Number vaccinated_Penta3					3														2																						3
na Keana	na Agaza	na Agaza Health Clinic	OS_Doses opened for session_Penta					10														10																						10
na Keana	na Oki	na Agberagba Primary Health Centre	FS_Number of children given BCG					7								4														8						5
na Keana	na Oki	na Agberagba Primary Health Centre	FS_BCG doses opened for session					20								20														20						20
na Keana	na Oki	na Agberagba Primary Health Centre	FS_Number of children given IPV					4								2																				1
na Keana	na Oki	na Agberagba Primary Health Centre	FS_IPV doses opened for session					10								10								10												10
na Keana	na Oki	na Agberagba Primary Health Centre	FS_Number vaccinated _Penta1					3								4														1						2
na Keana	na Oki	na Agberagba Primary Health Centre	FS_Number vaccinated _Penta2					1								1														3						3
na Keana	na Oki	na Agberagba Primary Health Centre	FS_Number vaccinated _Penta3					4								2																				1
na Keana	na Oki	na Agberagba Primary Health Centre	FS_Doses opened for session_Penta					10								10														10						10
na Keana	na Oki	na Agberagba Primary Health Centre	FS_Number vaccinated _Measles					8
na Keana	na Oki	na Agberagba Primary Health Centre	FS_Doses opened for session_Measles					10
na Keana	na Oki	na Agberagba Primary Health Centre	OS_Number of children given BCG													1
na Keana	na Oki	na Agberagba Primary Health Centre	OS_BCG doses opened for session													10								10
na Keana	na Oki	na Agberagba Primary Health Centre	OS_Number of children given IPV													3								4
na Keana	na Oki	na Agberagba Primary Health Centre	OS_IPV doses opened for session
na Keana	na Oki	na Agberagba Primary Health Centre	OS_Number vaccinated_Measles													7								8
na Keana	na Oki	na Agberagba Primary Health Centre	OS_Doses opened for session_Measles													10								10
na Keana	na Oki	na Agberagba Primary Health Centre	OS_Number vaccinated_Penta1
na Keana	na Oki	na Agberagba Primary Health Centre	OS_Number vaccinated_Penta2													2								3
na Keana	na Oki	na Agberagba Primary Health Centre	OS_Number vaccinated_Penta3													3								4
na Keana	na Oki	na Agberagba Primary Health Centre	OS_Doses opened for session_Penta													10								10
na Keana	na Madaki	na Ajo Primary Health Centre	FS_Number of children given BCG
na Keana	na Madaki	na Ajo Primary Health Centre	FS_BCG doses opened for session
na Keana	na Madaki	na Ajo Primary Health Centre	FS_Number of children given IPV
na Keana	na Madaki	na Ajo Primary Health Centre	FS_IPV doses opened for session															10							10
na Keana	na Madaki	na Ajo Primary Health Centre	FS_Number vaccinated _Penta1
na Keana	na Madaki	na Ajo Primary Health Centre	FS_Number vaccinated _Penta2
na Keana	na Madaki	na Ajo Primary Health Centre	FS_Number vaccinated _Penta3
na Keana	na Madaki	na Ajo Primary Health Centre	FS_Doses opened for session_Penta
na Keana	na Madaki	na Ajo Primary Health Centre	FS_Number vaccinated _Measles
na Keana	na Madaki	na Ajo Primary Health Centre	FS_Doses opened for session_Measles
na Keana	na Madaki	na Ajo Primary Health Centre	OS_Number of children given BCG															2							1
na Keana	na Madaki	na Ajo Primary Health Centre	OS_BCG doses opened for session															20							20
na Keana	na Madaki	na Ajo Primary Health Centre	OS_Number of children given IPV															3							2
na Keana	na Madaki	na Ajo Primary Health Centre	OS_IPV doses opened for session
na Keana	na Madaki	na Ajo Primary Health Centre	OS_Number vaccinated_Measles															3							2
na Keana	na Madaki	na Ajo Primary Health Centre	OS_Doses opened for session_Measles															10							10
na Keana	na Madaki	na Ajo Primary Health Centre	OS_Number vaccinated_Penta1															2							1
na Keana	na Madaki	na Ajo Primary Health Centre	OS_Number vaccinated_Penta2															1							1
na Keana	na Madaki	na Ajo Primary Health Centre	OS_Number vaccinated_Penta3															3							2
na Keana	na Madaki	na Ajo Primary Health Centre	OS_Doses opened for session_Penta															10							10
na Keffi	na Gangaren Tudu	na Al nur maternity	FS_Number of children given BCG
na Keffi	na Gangaren Tudu	na Al nur maternity	FS_BCG doses opened for session
na Keffi	na Gangaren Tudu	na Al nur maternity	FS_Number of children given IPV
na Keffi	na Gangaren Tudu	na Al nur maternity	FS_IPV doses opened for session
na Keffi	na Gangaren Tudu	na Al nur maternity	FS_Number vaccinated _Penta1
na Keffi	na Gangaren Tudu	na Al nur maternity	FS_Number vaccinated _Penta2
na Keffi	na Gangaren Tudu	na Al nur maternity	FS_Number vaccinated _Penta3
na Keffi	na Gangaren Tudu	na Al nur maternity	FS_Doses opened for session_Penta
na Keffi	na Gangaren Tudu	na Al nur maternity	FS_Number vaccinated _Measles
na Keffi	na Gangaren Tudu	na Al nur maternity	FS_Doses opened for session_Measles
na Keffi	na Gangaren Tudu	na Al nur maternity	OS_Number of children given BCG
na Keffi	na Gangaren Tudu	na Al nur maternity	OS_BCG doses opened for session
na Keffi	na Gangaren Tudu	na Al nur maternity	OS_Number of children given IPV
na Keffi	na Gangaren Tudu	na Al nur maternity	OS_IPV doses opened for session
na Keffi	na Gangaren Tudu	na Al nur maternity	OS_Number vaccinated_Measles
na Keffi	na Gangaren Tudu	na Al nur maternity	OS_Doses opened for session_Measles
na Keffi	na Gangaren Tudu	na Al nur maternity	OS_Number vaccinated_Penta1
na Keffi	na Gangaren Tudu	na Al nur maternity	OS_Number vaccinated_Penta2
na Keffi	na Gangaren Tudu	na Al nur maternity	OS_Number vaccinated_Penta3
na Keffi	na Gangaren Tudu	na Al nur maternity	OS_Doses opened for session_Penta
na Keffi	na Yara	na Allah Bamu Lafiya Clinic	FS_Number of children given BCG
na Keffi	na Yara	na Allah Bamu Lafiya Clinic	FS_BCG doses opened for session
na Keffi	na Yara	na Allah Bamu Lafiya Clinic	FS_Number of children given IPV
na Keffi	na Yara	na Allah Bamu Lafiya Clinic	FS_IPV doses opened for session
na Keffi	na Yara	na Allah Bamu Lafiya Clinic	FS_Number vaccinated _Penta1
na Keffi	na Yara	na Allah Bamu Lafiya Clinic	FS_Number vaccinated _Penta2
na Keffi	na Yara	na Allah Bamu Lafiya Clinic	FS_Number vaccinated _Penta3
na Keffi	na Yara	na Allah Bamu Lafiya Clinic	FS_Doses opened for session_Penta
na Keffi	na Yara	na Allah Bamu Lafiya Clinic	FS_Number vaccinated _Measles
na Keffi	na Yara	na Allah Bamu Lafiya Clinic	FS_Doses opened for session_Measles
na Keffi	na Yara	na Allah Bamu Lafiya Clinic	OS_Number of children given BCG
na Keffi	na Yara	na Allah Bamu Lafiya Clinic	OS_BCG doses opened for session
na Keffi	na Yara	na Allah Bamu Lafiya Clinic	OS_Number of children given IPV
na Keffi	na Yara	na Allah Bamu Lafiya Clinic	OS_IPV doses opened for session
na Keffi	na Yara	na Allah Bamu Lafiya Clinic	OS_Number vaccinated_Measles
na Keffi	na Yara	na Allah Bamu Lafiya Clinic	OS_Doses opened for session_Measles
na Keffi	na Yara	na Allah Bamu Lafiya Clinic	OS_Number vaccinated_Penta1
na Keffi	na Yara	na Allah Bamu Lafiya Clinic	OS_Number vaccinated_Penta2
na Keffi	na Yara	na Allah Bamu Lafiya Clinic	OS_Number vaccinated_Penta3
na Keffi	na Yara	na Allah Bamu Lafiya Clinic	OS_Doses opened for session_Penta
na Keana	na Aloshi	na Aloshi Health Clinic	FS_Number of children given BCG							2														5																		6
na Keana	na Aloshi	na Aloshi Health Clinic	FS_BCG doses opened for session							20														20																		20
na Keana	na Aloshi	na Aloshi Health Clinic	FS_Number of children given IPV							5														5																		7
na Keana	na Aloshi	na Aloshi Health Clinic	FS_IPV doses opened for session							10							10							10																		10							10
na Keana	na Aloshi	na Aloshi Health Clinic	FS_Number vaccinated _Penta1							11														3																		6
na Keana	na Aloshi	na Aloshi Health Clinic	FS_Number vaccinated _Penta2							3														1																		1
na Keana	na Aloshi	na Aloshi Health Clinic	FS_Number vaccinated _Penta3							6														5																		1
na Keana	na Aloshi	na Aloshi Health Clinic	FS_Doses opened for session_Penta							10														10																		10
na Keana	na Aloshi	na Aloshi Health Clinic	FS_Number vaccinated _Measles							6														8																		7
na Keana	na Aloshi	na Aloshi Health Clinic	FS_Doses opened for session_Measles							10																																10
na Keana	na Aloshi	na Aloshi Health Clinic	OS_Number of children given BCG														6
na Keana	na Aloshi	na Aloshi Health Clinic	OS_BCG doses opened for session														20
na Keana	na Aloshi	na Aloshi Health Clinic	OS_Number of children given IPV														5																																6
na Keana	na Aloshi	na Aloshi Health Clinic	OS_IPV doses opened for session
na Keana	na Aloshi	na Aloshi Health Clinic	OS_Number vaccinated_Measles														7																																5
na Keana	na Aloshi	na Aloshi Health Clinic	OS_Doses opened for session_Measles														10																																10
na Keana	na Aloshi	na Aloshi Health Clinic	OS_Number vaccinated_Penta1														2																																2
na Keana	na Aloshi	na Aloshi Health Clinic	OS_Number vaccinated_Penta2														1																																2
na Keana	na Aloshi	na Aloshi Health Clinic	OS_Number vaccinated_Penta3														5																																3
na Keana	na Aloshi	na Aloshi Health Clinic	OS_Doses opened for session_Penta														10																																10
na Keana	na Amiri	na Amiri National Primary Health Centre	FS_Number of children given BCG					3														4															4							5
na Keana	na Amiri	na Amiri National Primary Health Centre	FS_BCG doses opened for session					20														20															20							20
na Keana	na Amiri	na Amiri National Primary Health Centre	FS_Number of children given IPV					2								4						4															2							4
na Keana	na Amiri	na Amiri National Primary Health Centre	FS_IPV doses opened for session					10								10						10															10							10
na Keana	na Amiri	na Amiri National Primary Health Centre	FS_Number vaccinated _Penta1					2								3						3															4							3
na Keana	na Amiri	na Amiri National Primary Health Centre	FS_Number vaccinated _Penta2					3								2						3															5							4
na Keana	na Amiri	na Amiri National Primary Health Centre	FS_Number vaccinated _Penta3					2								4						3															2							4
na Keana	na Amiri	na Amiri National Primary Health Centre	FS_Doses opened for session_Penta					10								10						10															20							20
na Keana	na Amiri	na Amiri National Primary Health Centre	FS_Number vaccinated _Measles					3								2						4															5							4
na Keana	na Amiri	na Amiri National Primary Health Centre	FS_Doses opened for session_Measles					10								10						10															10							10
na Keana	na Amiri	na Amiri National Primary Health Centre	OS_Number of children given BCG
na Keana	na Amiri	na Amiri National Primary Health Centre	OS_BCG doses opened for session
na Keana	na Amiri	na Amiri National Primary Health Centre	OS_Number of children given IPV
na Keana	na Amiri	na Amiri National Primary Health Centre	OS_IPV doses opened for session
na Keana	na Amiri	na Amiri National Primary Health Centre	OS_Number vaccinated_Measles
na Keana	na Amiri	na Amiri National Primary Health Centre	OS_Doses opened for session_Measles
na Keana	na Amiri	na Amiri National Primary Health Centre	OS_Number vaccinated_Penta1
na Keana	na Amiri	na Amiri National Primary Health Centre	OS_Number vaccinated_Penta2
na Keana	na Amiri	na Amiri National Primary Health Centre	OS_Number vaccinated_Penta3
na Keana	na Amiri	na Amiri National Primary Health Centre	OS_Doses opened for session_Penta
na Keffi	na Angwar Rimi	na Amosun Maternal and Child Health Clinic	FS_Number of children given BCG																							1																		7
na Keffi	na Angwar Rimi	na Amosun Maternal and Child Health Clinic	FS_BCG doses opened for session																																									20
na Keffi	na Angwar Rimi	na Amosun Maternal and Child Health Clinic	FS_Number of children given IPV																																									4
na Keffi	na Angwar Rimi	na Amosun Maternal and Child Health Clinic	FS_IPV doses opened for session																																									10
na Keffi	na Angwar Rimi	na Amosun Maternal and Child Health Clinic	FS_Number vaccinated _Penta1																																									2
na Keffi	na Angwar Rimi	na Amosun Maternal and Child Health Clinic	FS_Number vaccinated _Penta2
na Keffi	na Angwar Rimi	na Amosun Maternal and Child Health Clinic	FS_Number vaccinated _Penta3																																									4
na Keffi	na Angwar Rimi	na Amosun Maternal and Child Health Clinic	FS_Doses opened for session_Penta																																									10
na Keffi	na Angwar Rimi	na Amosun Maternal and Child Health Clinic	FS_Number vaccinated _Measles																																									5
na Keffi	na Angwar Rimi	na Amosun Maternal and Child Health Clinic	FS_Doses opened for session_Measles																																									10
na Keffi	na Angwar Rimi	na Amosun Maternal and Child Health Clinic	OS_Number of children given BCG
na Keffi	na Angwar Rimi	na Amosun Maternal and Child Health Clinic	OS_BCG doses opened for session
na Keffi	na Angwar Rimi	na Amosun Maternal and Child Health Clinic	OS_Number of children given IPV
na Keffi	na Angwar Rimi	na Amosun Maternal and Child Health Clinic	OS_IPV doses opened for session
na Keffi	na Angwar Rimi	na Amosun Maternal and Child Health Clinic	OS_Number vaccinated_Measles
na Keffi	na Angwar Rimi	na Amosun Maternal and Child Health Clinic	OS_Doses opened for session_Measles
na Keffi	na Angwar Rimi	na Amosun Maternal and Child Health Clinic	OS_Number vaccinated_Penta1
na Keffi	na Angwar Rimi	na Amosun Maternal and Child Health Clinic	OS_Number vaccinated_Penta2
na Keffi	na Angwar Rimi	na Amosun Maternal and Child Health Clinic	OS_Number vaccinated_Penta3
na Keffi	na Angwar Rimi	na Amosun Maternal and Child Health Clinic	OS_Doses opened for session_Penta
na Keffi	na Jigwada	na Angwan Jaba Primary Health Centre	FS_Number of children given BCG																				19							1													15
na Keffi	na Jigwada	na Angwan Jaba Primary Health Centre	FS_BCG doses opened for session																				20							20													20
na Keffi	na Jigwada	na Angwan Jaba Primary Health Centre	FS_Number of children given IPV						3							1							4							2							4						4
na Keffi	na Jigwada	na Angwan Jaba Primary Health Centre	FS_IPV doses opened for session						10							10							10							10							10						10
na Keffi	na Jigwada	na Angwan Jaba Primary Health Centre	FS_Number vaccinated _Penta1						1							2							5							5							2						2
na Keffi	na Jigwada	na Angwan Jaba Primary Health Centre	FS_Number vaccinated _Penta2						2							2							4							3							4						3
na Keffi	na Jigwada	na Angwan Jaba Primary Health Centre	FS_Number vaccinated _Penta3						3							1							4							2							2						4
na Keffi	na Jigwada	na Angwan Jaba Primary Health Centre	FS_Doses opened for session_Penta						10							10							10							20							10						10
na Keffi	na Jigwada	na Angwan Jaba Primary Health Centre	FS_Number vaccinated _Measles																				16
na Keffi	na Jigwada	na Angwan Jaba Primary Health Centre	FS_Doses opened for session_Measles																				20
na Keffi	na Jigwada	na Angwan Jaba Primary Health Centre	OS_Number of children given BCG
na Keffi	na Jigwada	na Angwan Jaba Primary Health Centre	OS_BCG doses opened for session
na Keffi	na Jigwada	na Angwan Jaba Primary Health Centre	OS_Number of children given IPV
na Keffi	na Jigwada	na Angwan Jaba Primary Health Centre	OS_IPV doses opened for session
na Keffi	na Jigwada	na Angwan Jaba Primary Health Centre	OS_Number vaccinated_Measles
na Keffi	na Jigwada	na Angwan Jaba Primary Health Centre	OS_Doses opened for session_Measles
na Keffi	na Jigwada	na Angwan Jaba Primary Health Centre	OS_Number vaccinated_Penta1
na Keffi	na Jigwada	na Angwan Jaba Primary Health Centre	OS_Number vaccinated_Penta2
na Keffi	na Jigwada	na Angwan Jaba Primary Health Centre	OS_Number vaccinated_Penta3
na Keffi	na Jigwada	na Angwan Jaba Primary Health Centre	OS_Doses opened for session_Penta
na Keffi	na Angwar Rimi	na Angwan Ninzom Primary Health Centre	FS_Number of children given BCG																				3							4
na Keffi	na Angwar Rimi	na Angwan Ninzom Primary Health Centre	FS_BCG doses opened for session																				20							20
na Keffi	na Angwar Rimi	na Angwan Ninzom Primary Health Centre	FS_Number of children given IPV																				3							3
na Keffi	na Angwar Rimi	na Angwan Ninzom Primary Health Centre	FS_IPV doses opened for session													10							10							10
na Keffi	na Angwar Rimi	na Angwan Ninzom Primary Health Centre	FS_Number vaccinated _Penta1																				4							1
na Keffi	na Angwar Rimi	na Angwan Ninzom Primary Health Centre	FS_Number vaccinated _Penta2																				2							4
na Keffi	na Angwar Rimi	na Angwan Ninzom Primary Health Centre	FS_Number vaccinated _Penta3																				3							3
na Keffi	na Angwar Rimi	na Angwan Ninzom Primary Health Centre	FS_Doses opened for session_Penta																				10							10
na Keffi	na Angwar Rimi	na Angwan Ninzom Primary Health Centre	FS_Number vaccinated _Measles																				3							2
na Keffi	na Angwar Rimi	na Angwan Ninzom Primary Health Centre	FS_Doses opened for session_Measles																				10							10
na Keffi	na Angwar Rimi	na Angwan Ninzom Primary Health Centre	OS_Number of children given BCG
na Keffi	na Angwar Rimi	na Angwan Ninzom Primary Health Centre	OS_BCG doses opened for session
na Keffi	na Angwar Rimi	na Angwan Ninzom Primary Health Centre	OS_Number of children given IPV
na Keffi	na Angwar Rimi	na Angwan Ninzom Primary Health Centre	OS_IPV doses opened for session
na Keffi	na Angwar Rimi	na Angwan Ninzom Primary Health Centre	OS_Number vaccinated_Measles
na Keffi	na Angwar Rimi	na Angwan Ninzom Primary Health Centre	OS_Doses opened for session_Measles													10
na Keffi	na Angwar Rimi	na Angwan Ninzom Primary Health Centre	OS_Number vaccinated_Penta1
na Keffi	na Angwar Rimi	na Angwan Ninzom Primary Health Centre	OS_Number vaccinated_Penta2
na Keffi	na Angwar Rimi	na Angwan Ninzom Primary Health Centre	OS_Number vaccinated_Penta3
na Keffi	na Angwar Rimi	na Angwan Ninzom Primary Health Centre	OS_Doses opened for session_Penta													10
na Keffi	na Iya 2	na Angwan Waje Health Clinic	FS_Number of children given BCG				12		15					26		29					24		36					5	28	28						27		11					29		27
na Keffi	na Iya 2	na Angwan Waje Health Clinic	FS_BCG doses opened for session				20		20					40		40					40		40					20	40	40						40		20					40		40
na Keffi	na Iya 2	na Angwan Waje Health Clinic	FS_Number of children given IPV				9		10					9		10					19		10					9	14	14						5		6					24		24
na Keffi	na Iya 2	na Angwan Waje Health Clinic	FS_IPV doses opened for session				10		10					10		10					20		10					10	20	20						10		10					30		30
na Keffi	na Iya 2	na Angwan Waje Health Clinic	FS_Number vaccinated _Penta1				13		6					10		21					11		20					16	23	23						14		12					15		30
na Keffi	na Iya 2	na Angwan Waje Health Clinic	FS_Number vaccinated _Penta2				12		7					15		20					16		20					9	16	16						10		14					17		18
na Keffi	na Iya 2	na Angwan Waje Health Clinic	FS_Number vaccinated _Penta3				9		10					9		10					19		10					9	14	14						5		6					24		24
na Keffi	na Iya 2	na Angwan Waje Health Clinic	FS_Doses opened for session_Penta				40		30					40		60					50		50					40	60	60						30		40					60		80
na Keffi	na Iya 2	na Angwan Waje Health Clinic	FS_Number vaccinated _Measles				5							24		24					27		50						16	16						3		47					60		27
na Keffi	na Iya 2	na Angwan Waje Health Clinic	FS_Doses opened for session_Measles				10							30		30					30		50						20	20						10		50					60		30
na Keffi	na Iya 2	na Angwan Waje Health Clinic	OS_Number of children given BCG
na Keffi	na Iya 2	na Angwan Waje Health Clinic	OS_BCG doses opened for session
na Keffi	na Iya 2	na Angwan Waje Health Clinic	OS_Number of children given IPV			6
na Keffi	na Iya 2	na Angwan Waje Health Clinic	OS_IPV doses opened for session			10
na Keffi	na Iya 2	na Angwan Waje Health Clinic	OS_Number vaccinated_Measles
na Keffi	na Iya 2	na Angwan Waje Health Clinic	OS_Doses opened for session_Measles
na Keffi	na Iya 2	na Angwan Waje Health Clinic	OS_Number vaccinated_Penta1			4
na Keffi	na Iya 2	na Angwan Waje Health Clinic	OS_Number vaccinated_Penta2			2
na Keffi	na Iya 2	na Angwan Waje Health Clinic	OS_Number vaccinated_Penta3			6
na Keffi	na Iya 2	na Angwan Waje Health Clinic	OS_Doses opened for session_Penta			20
na Keana	na Kwara	na Angwan Yara Health Clinic (Keana)	FS_Number of children given BCG
na Keana	na Kwara	na Angwan Yara Health Clinic (Keana)	FS_BCG doses opened for session
na Keana	na Kwara	na Angwan Yara Health Clinic (Keana)	FS_Number of children given IPV
na Keana	na Kwara	na Angwan Yara Health Clinic (Keana)	FS_IPV doses opened for session														10
na Keana	na Kwara	na Angwan Yara Health Clinic (Keana)	FS_Number vaccinated _Penta1
na Keana	na Kwara	na Angwan Yara Health Clinic (Keana)	FS_Number vaccinated _Penta2
na Keana	na Kwara	na Angwan Yara Health Clinic (Keana)	FS_Number vaccinated _Penta3
na Keana	na Kwara	na Angwan Yara Health Clinic (Keana)	FS_Doses opened for session_Penta
na Keana	na Kwara	na Angwan Yara Health Clinic (Keana)	FS_Number vaccinated _Measles
na Keana	na Kwara	na Angwan Yara Health Clinic (Keana)	FS_Doses opened for session_Measles
na Keana	na Kwara	na Angwan Yara Health Clinic (Keana)	OS_Number of children given BCG														7
na Keana	na Kwara	na Angwan Yara Health Clinic (Keana)	OS_BCG doses opened for session														20
na Keana	na Kwara	na Angwan Yara Health Clinic (Keana)	OS_Number of children given IPV														2
na Keana	na Kwara	na Angwan Yara Health Clinic (Keana)	OS_IPV doses opened for session
na Keana	na Kwara	na Angwan Yara Health Clinic (Keana)	OS_Number vaccinated_Measles														4
na Keana	na Kwara	na Angwan Yara Health Clinic (Keana)	OS_Doses opened for session_Measles														10
na Keana	na Kwara	na Angwan Yara Health Clinic (Keana)	OS_Number vaccinated_Penta1														4
na Keana	na Kwara	na Angwan Yara Health Clinic (Keana)	OS_Number vaccinated_Penta2														3
na Keana	na Kwara	na Angwan Yara Health Clinic (Keana)	OS_Number vaccinated_Penta3														2
na Keana	na Kwara	na Angwan Yara Health Clinic (Keana)	OS_Doses opened for session_Penta														10
na Keana	na Iwagu	na Chahul Primary Health Center	FS_Number of children given BCG																											6
na Keana	na Iwagu	na Chahul Primary Health Center	FS_BCG doses opened for session																											20
na Keana	na Iwagu	na Chahul Primary Health Center	FS_Number of children given IPV																											6
na Keana	na Iwagu	na Chahul Primary Health Center	FS_IPV doses opened for session														10							10						10
na Keana	na Iwagu	na Chahul Primary Health Center	FS_Number vaccinated _Penta1																											4
na Keana	na Iwagu	na Chahul Primary Health Center	FS_Number vaccinated _Penta2																											3
na Keana	na Iwagu	na Chahul Primary Health Center	FS_Number vaccinated _Penta3																											3
na Keana	na Iwagu	na Chahul Primary Health Center	FS_Doses opened for session_Penta																											10
na Keana	na Iwagu	na Chahul Primary Health Center	FS_Number vaccinated _Measles																											6
na Keana	na Iwagu	na Chahul Primary Health Center	FS_Doses opened for session_Measles																											10
na Keana	na Iwagu	na Chahul Primary Health Center	OS_Number of children given BCG														4							5
na Keana	na Iwagu	na Chahul Primary Health Center	OS_BCG doses opened for session														20							20
na Keana	na Iwagu	na Chahul Primary Health Center	OS_Number of children given IPV														4							5
na Keana	na Iwagu	na Chahul Primary Health Center	OS_IPV doses opened for session
na Keana	na Iwagu	na Chahul Primary Health Center	OS_Number vaccinated_Measles														4							5
na Keana	na Iwagu	na Chahul Primary Health Center	OS_Doses opened for session_Measles														10							10
na Keana	na Iwagu	na Chahul Primary Health Center	OS_Number vaccinated_Penta1														2							3
na Keana	na Iwagu	na Chahul Primary Health Center	OS_Number vaccinated_Penta2														2							3
na Keana	na Iwagu	na Chahul Primary Health Center	OS_Number vaccinated_Penta3														2							2
na Keana	na Iwagu	na Chahul Primary Health Center	OS_Doses opened for session_Penta														10							10
na Keffi	na Goriya	na Ebenezer Maternity Clinic	FS_Number of children given BCG											1																															11
na Keffi	na Goriya	na Ebenezer Maternity Clinic	FS_BCG doses opened for session											20																															20
na Keffi	na Goriya	na Ebenezer Maternity Clinic	FS_Number of children given IPV				5							3							2																	3							2
na Keffi	na Goriya	na Ebenezer Maternity Clinic	FS_IPV doses opened for session				10							10							10																	10							10
na Keffi	na Goriya	na Ebenezer Maternity Clinic	FS_Number vaccinated _Penta1				3							5							3							2										5							5
na Keffi	na Goriya	na Ebenezer Maternity Clinic	FS_Number vaccinated _Penta2				4							2							2							2										2							3
na Keffi	na Goriya	na Ebenezer Maternity Clinic	FS_Number vaccinated _Penta3				5							3							2																	3							2
na Keffi	na Goriya	na Ebenezer Maternity Clinic	FS_Doses opened for session_Penta				10							10							10							10										10							10
na Keffi	na Goriya	na Ebenezer Maternity Clinic	FS_Number vaccinated _Measles											5														2										6							7
na Keffi	na Goriya	na Ebenezer Maternity Clinic	FS_Doses opened for session_Measles											10														10										10							10
na Keffi	na Goriya	na Ebenezer Maternity Clinic	OS_Number of children given BCG
na Keffi	na Goriya	na Ebenezer Maternity Clinic	OS_BCG doses opened for session
na Keffi	na Goriya	na Ebenezer Maternity Clinic	OS_Number of children given IPV
na Keffi	na Goriya	na Ebenezer Maternity Clinic	OS_IPV doses opened for session
na Keffi	na Goriya	na Ebenezer Maternity Clinic	OS_Number vaccinated_Measles
na Keffi	na Goriya	na Ebenezer Maternity Clinic	OS_Doses opened for session_Measles
na Keffi	na Goriya	na Ebenezer Maternity Clinic	OS_Number vaccinated_Penta1
na Keffi	na Goriya	na Ebenezer Maternity Clinic	OS_Number vaccinated_Penta2
na Keffi	na Goriya	na Ebenezer Maternity Clinic	OS_Number vaccinated_Penta3
na Keffi	na Goriya	na Ebenezer Maternity Clinic	OS_Doses opened for session_Penta
na Keffi	na Sabon Gari	na Gauta Health Clinic	FS_Number of children given BCG					7													6		6													8							7
na Keffi	na Sabon Gari	na Gauta Health Clinic	FS_BCG doses opened for session					20													20		20													20							20
na Keffi	na Sabon Gari	na Gauta Health Clinic	FS_Number of children given IPV					3								3					2		2						1							3							6
na Keffi	na Sabon Gari	na Gauta Health Clinic	FS_IPV doses opened for session					10								10					10		10						10							10
na Keffi	na Sabon Gari	na Gauta Health Clinic	FS_Number vaccinated _Penta1					2								7					3		3						3							4							6
na Keffi	na Sabon Gari	na Gauta Health Clinic	FS_Number vaccinated _Penta2					2								3					2		2						1							4							2
na Keffi	na Sabon Gari	na Gauta Health Clinic	FS_Number vaccinated _Penta3					3								3					2		2						1							3							6
na Keffi	na Sabon Gari	na Gauta Health Clinic	FS_Doses opened for session_Penta					10								10					10		10						10							10							10
na Keffi	na Sabon Gari	na Gauta Health Clinic	FS_Number vaccinated _Measles																		5		5						6							8							6
na Keffi	na Sabon Gari	na Gauta Health Clinic	FS_Doses opened for session_Measles																		10		10						10							10							10
na Keffi	na Sabon Gari	na Gauta Health Clinic	OS_Number of children given BCG
na Keffi	na Sabon Gari	na Gauta Health Clinic	OS_BCG doses opened for session
na Keffi	na Sabon Gari	na Gauta Health Clinic	OS_Number of children given IPV				1
na Keffi	na Sabon Gari	na Gauta Health Clinic	OS_IPV doses opened for session				10
na Keffi	na Sabon Gari	na Gauta Health Clinic	OS_Number vaccinated_Measles
na Keffi	na Sabon Gari	na Gauta Health Clinic	OS_Doses opened for session_Measles
na Keffi	na Sabon Gari	na Gauta Health Clinic	OS_Number vaccinated_Penta1				1
na Keffi	na Sabon Gari	na Gauta Health Clinic	OS_Number vaccinated_Penta2				1
na Keffi	na Sabon Gari	na Gauta Health Clinic	OS_Number vaccinated_Penta3				1
na Keffi	na Sabon Gari	na Gauta Health Clinic	OS_Doses opened for session_Penta				10
na Keana	na Kadarko	na Gidan Dogo Health Clinic	FS_Number of children given BCG
na Keana	na Kadarko	na Gidan Dogo Health Clinic	FS_BCG doses opened for session
na Keana	na Kadarko	na Gidan Dogo Health Clinic	FS_Number of children given IPV
na Keana	na Kadarko	na Gidan Dogo Health Clinic	FS_IPV doses opened for session																					10
na Keana	na Kadarko	na Gidan Dogo Health Clinic	FS_Number vaccinated _Penta1
na Keana	na Kadarko	na Gidan Dogo Health Clinic	FS_Number vaccinated _Penta2
na Keana	na Kadarko	na Gidan Dogo Health Clinic	FS_Number vaccinated _Penta3
na Keana	na Kadarko	na Gidan Dogo Health Clinic	FS_Doses opened for session_Penta
na Keana	na Kadarko	na Gidan Dogo Health Clinic	FS_Number vaccinated _Measles
na Keana	na Kadarko	na Gidan Dogo Health Clinic	FS_Doses opened for session_Measles
na Keana	na Kadarko	na Gidan Dogo Health Clinic	OS_Number of children given BCG
na Keana	na Kadarko	na Gidan Dogo Health Clinic	OS_BCG doses opened for session																					20
na Keana	na Kadarko	na Gidan Dogo Health Clinic	OS_Number of children given IPV																					3
na Keana	na Kadarko	na Gidan Dogo Health Clinic	OS_IPV doses opened for session
na Keana	na Kadarko	na Gidan Dogo Health Clinic	OS_Number vaccinated_Measles																					5
na Keana	na Kadarko	na Gidan Dogo Health Clinic	OS_Doses opened for session_Measles																					10
na Keana	na Kadarko	na Gidan Dogo Health Clinic	OS_Number vaccinated_Penta1																					3
na Keana	na Kadarko	na Gidan Dogo Health Clinic	OS_Number vaccinated_Penta2																					2
na Keana	na Kadarko	na Gidan Dogo Health Clinic	OS_Number vaccinated_Penta3																					3
na Keana	na Kadarko	na Gidan Dogo Health Clinic	OS_Doses opened for session_Penta																					10
na Keana	na Kadarko	na Gidan Sule Health Clinic	FS_Number of children given BCG
na Keana	na Kadarko	na Gidan Sule Health Clinic	FS_BCG doses opened for session
na Keana	na Kadarko	na Gidan Sule Health Clinic	FS_Number of children given IPV
na Keana	na Kadarko	na Gidan Sule Health Clinic	FS_IPV doses opened for session
na Keana	na Kadarko	na Gidan Sule Health Clinic	FS_Number vaccinated _Penta1
na Keana	na Kadarko	na Gidan Sule Health Clinic	FS_Number vaccinated _Penta2
na Keana	na Kadarko	na Gidan Sule Health Clinic	FS_Number vaccinated _Penta3
na Keana	na Kadarko	na Gidan Sule Health Clinic	FS_Doses opened for session_Penta
na Keana	na Kadarko	na Gidan Sule Health Clinic	FS_Number vaccinated _Measles
na Keana	na Kadarko	na Gidan Sule Health Clinic	FS_Doses opened for session_Measles
na Keana	na Kadarko	na Gidan Sule Health Clinic	OS_Number of children given BCG
na Keana	na Kadarko	na Gidan Sule Health Clinic	OS_BCG doses opened for session
na Keana	na Kadarko	na Gidan Sule Health Clinic	OS_Number of children given IPV
na Keana	na Kadarko	na Gidan Sule Health Clinic	OS_IPV doses opened for session
na Keana	na Kadarko	na Gidan Sule Health Clinic	OS_Number vaccinated_Measles
na Keana	na Kadarko	na Gidan Sule Health Clinic	OS_Doses opened for session_Measles
na Keana	na Kadarko	na Gidan Sule Health Clinic	OS_Number vaccinated_Penta1
na Keana	na Kadarko	na Gidan Sule Health Clinic	OS_Number vaccinated_Penta2
na Keana	na Kadarko	na Gidan Sule Health Clinic	OS_Number vaccinated_Penta3
na Keana	na Kadarko	na Gidan Sule Health Clinic	OS_Doses opened for session_Penta
na Keana	na Madaki	na Giza Primary Health Centre	FS_Number of children given BCG													11
na Keana	na Madaki	na Giza Primary Health Centre	FS_BCG doses opened for session													20
na Keana	na Madaki	na Giza Primary Health Centre	FS_Number of children given IPV													5
na Keana	na Madaki	na Giza Primary Health Centre	FS_IPV doses opened for session
na Keana	na Madaki	na Giza Primary Health Centre	FS_Number vaccinated _Penta1													2
na Keana	na Madaki	na Giza Primary Health Centre	FS_Number vaccinated _Penta2													3
na Keana	na Madaki	na Giza Primary Health Centre	FS_Number vaccinated _Penta3													5
na Keana	na Madaki	na Giza Primary Health Centre	FS_Doses opened for session_Penta													10
na Keana	na Madaki	na Giza Primary Health Centre	FS_Number vaccinated _Measles													7
na Keana	na Madaki	na Giza Primary Health Centre	FS_Doses opened for session_Measles
na Keana	na Madaki	na Giza Primary Health Centre	OS_Number of children given BCG
na Keana	na Madaki	na Giza Primary Health Centre	OS_BCG doses opened for session
na Keana	na Madaki	na Giza Primary Health Centre	OS_Number of children given IPV
na Keana	na Madaki	na Giza Primary Health Centre	OS_IPV doses opened for session
na Keana	na Madaki	na Giza Primary Health Centre	OS_Number vaccinated_Measles
na Keana	na Madaki	na Giza Primary Health Centre	OS_Doses opened for session_Measles
na Keana	na Madaki	na Giza Primary Health Centre	OS_Number vaccinated_Penta1
na Keana	na Madaki	na Giza Primary Health Centre	OS_Number vaccinated_Penta2
na Keana	na Madaki	na Giza Primary Health Centre	OS_Number vaccinated_Penta3
na Keana	na Madaki	na Giza Primary Health Centre	OS_Doses opened for session_Penta
na Keana	na Obene	na Iorgyere Primary Health Centre	FS_Number of children given BCG														2							3
na Keana	na Obene	na Iorgyere Primary Health Centre	FS_BCG doses opened for session														20							20
na Keana	na Obene	na Iorgyere Primary Health Centre	FS_Number of children given IPV														2							3
na Keana	na Obene	na Iorgyere Primary Health Centre	FS_IPV doses opened for session							10							10							10
na Keana	na Obene	na Iorgyere Primary Health Centre	FS_Number vaccinated _Penta1														2							3
na Keana	na Obene	na Iorgyere Primary Health Centre	FS_Number vaccinated _Penta2														3							2
na Keana	na Obene	na Iorgyere Primary Health Centre	FS_Number vaccinated _Penta3														2							3
na Keana	na Obene	na Iorgyere Primary Health Centre	FS_Doses opened for session_Penta														10							10
na Keana	na Obene	na Iorgyere Primary Health Centre	FS_Number vaccinated _Measles														7							8
na Keana	na Obene	na Iorgyere Primary Health Centre	FS_Doses opened for session_Measles														10							10
na Keana	na Obene	na Iorgyere Primary Health Centre	OS_Number of children given BCG							4
na Keana	na Obene	na Iorgyere Primary Health Centre	OS_BCG doses opened for session							20
na Keana	na Obene	na Iorgyere Primary Health Centre	OS_Number of children given IPV							4
na Keana	na Obene	na Iorgyere Primary Health Centre	OS_IPV doses opened for session
na Keana	na Obene	na Iorgyere Primary Health Centre	OS_Number vaccinated_Measles							8
na Keana	na Obene	na Iorgyere Primary Health Centre	OS_Doses opened for session_Measles							10
na Keana	na Obene	na Iorgyere Primary Health Centre	OS_Number vaccinated_Penta1							3
na Keana	na Obene	na Iorgyere Primary Health Centre	OS_Number vaccinated_Penta2							2
na Keana	na Obene	na Iorgyere Primary Health Centre	OS_Number vaccinated_Penta3							3
na Keana	na Obene	na Iorgyere Primary Health Centre	OS_Doses opened for session_Penta							10
na Keana	na Obene	na Iornya Health Clinic	FS_Number of children given BCG
na Keana	na Obene	na Iornya Health Clinic	FS_BCG doses opened for session
na Keana	na Obene	na Iornya Health Clinic	FS_Number of children given IPV
na Keana	na Obene	na Iornya Health Clinic	FS_IPV doses opened for session																	10
na Keana	na Obene	na Iornya Health Clinic	FS_Number vaccinated _Penta1
na Keana	na Obene	na Iornya Health Clinic	FS_Number vaccinated _Penta2
na Keana	na Obene	na Iornya Health Clinic	FS_Number vaccinated _Penta3
na Keana	na Obene	na Iornya Health Clinic	FS_Doses opened for session_Penta
na Keana	na Obene	na Iornya Health Clinic	FS_Number vaccinated _Measles
na Keana	na Obene	na Iornya Health Clinic	FS_Doses opened for session_Measles
na Keana	na Obene	na Iornya Health Clinic	OS_Number of children given BCG																	3
na Keana	na Obene	na Iornya Health Clinic	OS_BCG doses opened for session																	20
na Keana	na Obene	na Iornya Health Clinic	OS_Number of children given IPV																	4
na Keana	na Obene	na Iornya Health Clinic	OS_IPV doses opened for session
na Keana	na Obene	na Iornya Health Clinic	OS_Number vaccinated_Measles																	7
na Keana	na Obene	na Iornya Health Clinic	OS_Doses opened for session_Measles																	10
na Keana	na Obene	na Iornya Health Clinic	OS_Number vaccinated_Penta1																	2
na Keana	na Obene	na Iornya Health Clinic	OS_Number vaccinated_Penta2																	4
na Keana	na Obene	na Iornya Health Clinic	OS_Number vaccinated_Penta3																	5
na Keana	na Obene	na Iornya Health Clinic	OS_Doses opened for session_Penta
na Keana	na Agaza	na Ishoho Primary Health Centre	FS_Number of children given BCG																									3
na Keana	na Agaza	na Ishoho Primary Health Centre	FS_BCG doses opened for session
na Keana	na Agaza	na Ishoho Primary Health Centre	FS_Number of children given IPV																									3
na Keana	na Agaza	na Ishoho Primary Health Centre	FS_IPV doses opened for session
na Keana	na Agaza	na Ishoho Primary Health Centre	FS_Number vaccinated _Penta1																									4
na Keana	na Agaza	na Ishoho Primary Health Centre	FS_Number vaccinated _Penta2																									2
na Keana	na Agaza	na Ishoho Primary Health Centre	FS_Number vaccinated _Penta3																									3
na Keana	na Agaza	na Ishoho Primary Health Centre	FS_Doses opened for session_Penta
na Keana	na Agaza	na Ishoho Primary Health Centre	FS_Number vaccinated _Measles																									4
na Keana	na Agaza	na Ishoho Primary Health Centre	FS_Doses opened for session_Measles
na Keana	na Agaza	na Ishoho Primary Health Centre	OS_Number of children given BCG											4						4
na Keana	na Agaza	na Ishoho Primary Health Centre	OS_BCG doses opened for session
na Keana	na Agaza	na Ishoho Primary Health Centre	OS_Number of children given IPV											3						3
na Keana	na Agaza	na Ishoho Primary Health Centre	OS_IPV doses opened for session
na Keana	na Agaza	na Ishoho Primary Health Centre	OS_Number vaccinated_Measles											4						3
na Keana	na Agaza	na Ishoho Primary Health Centre	OS_Doses opened for session_Measles
na Keana	na Agaza	na Ishoho Primary Health Centre	OS_Number vaccinated_Penta1											4						3				1
na Keana	na Agaza	na Ishoho Primary Health Centre	OS_Number vaccinated_Penta2											3						3
na Keana	na Agaza	na Ishoho Primary Health Centre	OS_Number vaccinated_Penta3											3						3
na Keana	na Agaza	na Ishoho Primary Health Centre	OS_Doses opened for session_Penta
na Keana	na Iwagu	na Iwagu Health Clinic	FS_Number of children given BCG							4
na Keana	na Iwagu	na Iwagu Health Clinic	FS_BCG doses opened for session							20
na Keana	na Iwagu	na Iwagu Health Clinic	FS_Number of children given IPV							5													5								7
na Keana	na Iwagu	na Iwagu Health Clinic	FS_IPV doses opened for session							10							10						10								10
na Keana	na Iwagu	na Iwagu Health Clinic	FS_Number vaccinated _Penta1							5													7								7
na Keana	na Iwagu	na Iwagu Health Clinic	FS_Number vaccinated _Penta2							7													6								6
na Keana	na Iwagu	na Iwagu Health Clinic	FS_Number vaccinated _Penta3							6													5								4
na Keana	na Iwagu	na Iwagu Health Clinic	FS_Doses opened for session_Penta							20													20								20
na Keana	na Iwagu	na Iwagu Health Clinic	FS_Number vaccinated _Measles							4													4
na Keana	na Iwagu	na Iwagu Health Clinic	FS_Doses opened for session_Measles							10													10
na Keana	na Iwagu	na Iwagu Health Clinic	OS_Number of children given BCG														3
na Keana	na Iwagu	na Iwagu Health Clinic	OS_BCG doses opened for session														20
na Keana	na Iwagu	na Iwagu Health Clinic	OS_Number of children given IPV														5
na Keana	na Iwagu	na Iwagu Health Clinic	OS_IPV doses opened for session
na Keana	na Iwagu	na Iwagu Health Clinic	OS_Number vaccinated_Measles														3
na Keana	na Iwagu	na Iwagu Health Clinic	OS_Doses opened for session_Measles														10
na Keana	na Iwagu	na Iwagu Health Clinic	OS_Number vaccinated_Penta1														6
na Keana	na Iwagu	na Iwagu Health Clinic	OS_Number vaccinated_Penta2														7
na Keana	na Iwagu	na Iwagu Health Clinic	OS_Number vaccinated_Penta3														5
na Keana	na Iwagu	na Iwagu Health Clinic	OS_Doses opened for session_Penta														20
na Keana	na Galadima	na Iwanev Health Clinic	FS_Number of children given BCG																						3																							3
na Keana	na Galadima	na Iwanev Health Clinic	FS_BCG doses opened for session																						20																							20
na Keana	na Galadima	na Iwanev Health Clinic	FS_Number of children given IPV																						6																							6
na Keana	na Galadima	na Iwanev Health Clinic	FS_IPV doses opened for session								10							10							10																							10
na Keana	na Galadima	na Iwanev Health Clinic	FS_Number vaccinated _Penta1																						5																							5
na Keana	na Galadima	na Iwanev Health Clinic	FS_Number vaccinated _Penta2																						3																							3
na Keana	na Galadima	na Iwanev Health Clinic	FS_Number vaccinated _Penta3																						6																							6
na Keana	na Galadima	na Iwanev Health Clinic	FS_Doses opened for session_Penta																						20																							20
na Keana	na Galadima	na Iwanev Health Clinic	FS_Number vaccinated _Measles																						3																							3
na Keana	na Galadima	na Iwanev Health Clinic	FS_Doses opened for session_Measles																						10																							10
na Keana	na Galadima	na Iwanev Health Clinic	OS_Number of children given BCG								3							2
na Keana	na Galadima	na Iwanev Health Clinic	OS_BCG doses opened for session								20							20
na Keana	na Galadima	na Iwanev Health Clinic	OS_Number of children given IPV								5							4
na Keana	na Galadima	na Iwanev Health Clinic	OS_IPV doses opened for session
na Keana	na Galadima	na Iwanev Health Clinic	OS_Number vaccinated_Measles								3							2
na Keana	na Galadima	na Iwanev Health Clinic	OS_Doses opened for session_Measles								10							10
na Keana	na Galadima	na Iwanev Health Clinic	OS_Number vaccinated_Penta1								4							3
na Keana	na Galadima	na Iwanev Health Clinic	OS_Number vaccinated_Penta2								3							2
na Keana	na Galadima	na Iwanev Health Clinic	OS_Number vaccinated_Penta3								5							4
na Keana	na Galadima	na Iwanev Health Clinic	OS_Doses opened for session_Penta								20							10
na Keffi	na Jigwada	na Jigwada Health Clinic	FS_Number of children given BCG																												1					4
na Keffi	na Jigwada	na Jigwada Health Clinic	FS_BCG doses opened for session																												20					20
na Keffi	na Jigwada	na Jigwada Health Clinic	FS_Number of children given IPV						2							10														2						3							3
na Keffi	na Jigwada	na Jigwada Health Clinic	FS_IPV doses opened for session						10																					10						10							10
na Keffi	na Jigwada	na Jigwada Health Clinic	FS_Number vaccinated _Penta1						1							10														4						4							2
na Keffi	na Jigwada	na Jigwada Health Clinic	FS_Number vaccinated _Penta2						1																					1						3
na Keffi	na Jigwada	na Jigwada Health Clinic	FS_Number vaccinated _Penta3													4														1													3
na Keffi	na Jigwada	na Jigwada Health Clinic	FS_Doses opened for session_Penta						10																					10						10							10
na Keffi	na Jigwada	na Jigwada Health Clinic	FS_Number vaccinated _Measles																																								4
na Keffi	na Jigwada	na Jigwada Health Clinic	FS_Doses opened for session_Measles																																								10
na Keffi	na Jigwada	na Jigwada Health Clinic	OS_Number of children given BCG
na Keffi	na Jigwada	na Jigwada Health Clinic	OS_BCG doses opened for session
na Keffi	na Jigwada	na Jigwada Health Clinic	OS_Number of children given IPV
na Keffi	na Jigwada	na Jigwada Health Clinic	OS_IPV doses opened for session
na Keffi	na Jigwada	na Jigwada Health Clinic	OS_Number vaccinated_Measles
na Keffi	na Jigwada	na Jigwada Health Clinic	OS_Doses opened for session_Measles
na Keffi	na Jigwada	na Jigwada Health Clinic	OS_Number vaccinated_Penta1
na Keffi	na Jigwada	na Jigwada Health Clinic	OS_Number vaccinated_Penta2
na Keffi	na Jigwada	na Jigwada Health Clinic	OS_Number vaccinated_Penta3
na Keffi	na Jigwada	na Jigwada Health Clinic	OS_Doses opened for session_Penta
na Keana	na Kadarko	na Kadarko Model Primary Health Centre	FS_Number of children given BCG													6							5							5	1												6
na Keana	na Kadarko	na Kadarko Model Primary Health Centre	FS_BCG doses opened for session													20							20							20	20												20
na Keana	na Kadarko	na Kadarko Model Primary Health Centre	FS_Number of children given IPV													4							5							3													3
na Keana	na Kadarko	na Kadarko Model Primary Health Centre	FS_IPV doses opened for session						10							10							10							10													10
na Keana	na Kadarko	na Kadarko Model Primary Health Centre	FS_Number vaccinated _Penta1													10							7							3													6
na Keana	na Kadarko	na Kadarko Model Primary Health Centre	FS_Number vaccinated _Penta2													7							4																				5
na Keana	na Kadarko	na Kadarko Model Primary Health Centre	FS_Number vaccinated _Penta3													7							5							3													3
na Keana	na Kadarko	na Kadarko Model Primary Health Centre	FS_Doses opened for session_Penta													10							10							10													10
na Keana	na Kadarko	na Kadarko Model Primary Health Centre	FS_Number vaccinated _Measles													7							4							2													2
na Keana	na Kadarko	na Kadarko Model Primary Health Centre	FS_Doses opened for session_Measles													10							10							10													10
na Keana	na Kadarko	na Kadarko Model Primary Health Centre	OS_Number of children given BCG						5
na Keana	na Kadarko	na Kadarko Model Primary Health Centre	OS_BCG doses opened for session						20
na Keana	na Kadarko	na Kadarko Model Primary Health Centre	OS_Number of children given IPV						6
na Keana	na Kadarko	na Kadarko Model Primary Health Centre	OS_IPV doses opened for session
na Keana	na Kadarko	na Kadarko Model Primary Health Centre	OS_Number vaccinated_Measles						5
na Keana	na Kadarko	na Kadarko Model Primary Health Centre	OS_Doses opened for session_Measles						10
na Keana	na Kadarko	na Kadarko Model Primary Health Centre	OS_Number vaccinated_Penta1						7
na Keana	na Kadarko	na Kadarko Model Primary Health Centre	OS_Number vaccinated_Penta2						5
na Keana	na Kadarko	na Kadarko Model Primary Health Centre	OS_Number vaccinated_Penta3						6
na Keana	na Kadarko	na Kadarko Model Primary Health Centre	OS_Doses opened for session_Penta						10
na Keana	na Kadarko	na Kadarko Primary Health Centre	FS_Number of children given BCG														6							5			3																	3
na Keana	na Kadarko	na Kadarko Primary Health Centre	FS_BCG doses opened for session														20							20																				20
na Keana	na Kadarko	na Kadarko Primary Health Centre	FS_Number of children given IPV														3							3			3																	2
na Keana	na Kadarko	na Kadarko Primary Health Centre	FS_IPV doses opened for session								10						10							10			10																	10
na Keana	na Kadarko	na Kadarko Primary Health Centre	FS_Number vaccinated _Penta1														9							3			2																	3
na Keana	na Kadarko	na Kadarko Primary Health Centre	FS_Number vaccinated _Penta2														5							2																				1
na Keana	na Kadarko	na Kadarko Primary Health Centre	FS_Number vaccinated _Penta3														3							3			3																	2
na Keana	na Kadarko	na Kadarko Primary Health Centre	FS_Doses opened for session_Penta														20							10			10																	10
na Keana	na Kadarko	na Kadarko Primary Health Centre	FS_Number vaccinated _Measles														5										2																	2
na Keana	na Kadarko	na Kadarko Primary Health Centre	FS_Doses opened for session_Measles																					10			10																	10
na Keana	na Kadarko	na Kadarko Primary Health Centre	OS_Number of children given BCG								3
na Keana	na Kadarko	na Kadarko Primary Health Centre	OS_BCG doses opened for session								20
na Keana	na Kadarko	na Kadarko Primary Health Centre	OS_Number of children given IPV								2
na Keana	na Kadarko	na Kadarko Primary Health Centre	OS_IPV doses opened for session
na Keana	na Kadarko	na Kadarko Primary Health Centre	OS_Number vaccinated_Measles
na Keana	na Kadarko	na Kadarko Primary Health Centre	OS_Doses opened for session_Measles
na Keana	na Kadarko	na Kadarko Primary Health Centre	OS_Number vaccinated_Penta1								2
na Keana	na Kadarko	na Kadarko Primary Health Centre	OS_Number vaccinated_Penta2								1
na Keana	na Kadarko	na Kadarko Primary Health Centre	OS_Number vaccinated_Penta3								2
na Keana	na Kadarko	na Kadarko Primary Health Centre	OS_Doses opened for session_Penta								10
na Keffi	na Jigwada	na Kaibo Mada Health Clinic	FS_Number of children given BCG																											19													18
na Keffi	na Jigwada	na Kaibo Mada Health Clinic	FS_BCG doses opened for session																											20													20
na Keffi	na Jigwada	na Kaibo Mada Health Clinic	FS_Number of children given IPV													4						3	3							5						2							4
na Keffi	na Jigwada	na Kaibo Mada Health Clinic	FS_IPV doses opened for session											10		10						10	10							10						10							10
na Keffi	na Jigwada	na Kaibo Mada Health Clinic	FS_Number vaccinated _Penta1													5						4	4							8						3							6
na Keffi	na Jigwada	na Kaibo Mada Health Clinic	FS_Number vaccinated _Penta2													2						2	2							4						4							5
na Keffi	na Jigwada	na Kaibo Mada Health Clinic	FS_Number vaccinated _Penta3													4						3	3							5						2							4
na Keffi	na Jigwada	na Kaibo Mada Health Clinic	FS_Doses opened for session_Penta													10						10	10							20						10							20
na Keffi	na Jigwada	na Kaibo Mada Health Clinic	FS_Number vaccinated _Measles													5																											9
na Keffi	na Jigwada	na Kaibo Mada Health Clinic	FS_Doses opened for session_Measles													10						10	10													10							10
na Keffi	na Jigwada	na Kaibo Mada Health Clinic	OS_Number of children given BCG											17
na Keffi	na Jigwada	na Kaibo Mada Health Clinic	OS_BCG doses opened for session											20
na Keffi	na Jigwada	na Kaibo Mada Health Clinic	OS_Number of children given IPV											3																																4
na Keffi	na Jigwada	na Kaibo Mada Health Clinic	OS_IPV doses opened for session											10																																10
na Keffi	na Jigwada	na Kaibo Mada Health Clinic	OS_Number vaccinated_Measles											8
na Keffi	na Jigwada	na Kaibo Mada Health Clinic	OS_Doses opened for session_Measles											10
na Keffi	na Jigwada	na Kaibo Mada Health Clinic	OS_Number vaccinated_Penta1											4																																7
na Keffi	na Jigwada	na Kaibo Mada Health Clinic	OS_Number vaccinated_Penta2											2																																5
na Keffi	na Jigwada	na Kaibo Mada Health Clinic	OS_Number vaccinated_Penta3											3																																4
na Keffi	na Jigwada	na Kaibo Mada Health Clinic	OS_Doses opened for session_Penta											10																																20
na Keana	na Madaki	na Kalachi Primary Health Centre	FS_Number of children given BCG											3															7								2							2
na Keana	na Madaki	na Kalachi Primary Health Centre	FS_BCG doses opened for session											20															20								20							20
na Keana	na Madaki	na Kalachi Primary Health Centre	FS_Number of children given IPV											8															9								3							4
na Keana	na Madaki	na Kalachi Primary Health Centre	FS_IPV doses opened for session					10						10								10							10								10							10
na Keana	na Madaki	na Kalachi Primary Health Centre	FS_Number vaccinated _Penta1											5															12								2							2
na Keana	na Madaki	na Kalachi Primary Health Centre	FS_Number vaccinated _Penta2											4															8								4							3
na Keana	na Madaki	na Kalachi Primary Health Centre	FS_Number vaccinated _Penta3											8															9								1							2
na Keana	na Madaki	na Kalachi Primary Health Centre	FS_Doses opened for session_Penta											30															10								30							30
na Keana	na Madaki	na Kalachi Primary Health Centre	FS_Number vaccinated _Measles											3															7								4							3
na Keana	na Madaki	na Kalachi Primary Health Centre	FS_Doses opened for session_Measles											10															10								10							10
na Keana	na Madaki	na Kalachi Primary Health Centre	OS_Number of children given BCG					3														6
na Keana	na Madaki	na Kalachi Primary Health Centre	OS_BCG doses opened for session					20														20
na Keana	na Madaki	na Kalachi Primary Health Centre	OS_Number of children given IPV					4														11
na Keana	na Madaki	na Kalachi Primary Health Centre	OS_IPV doses opened for session
na Keana	na Madaki	na Kalachi Primary Health Centre	OS_Number vaccinated_Measles					3														4
na Keana	na Madaki	na Kalachi Primary Health Centre	OS_Doses opened for session_Measles					10														10
na Keana	na Madaki	na Kalachi Primary Health Centre	OS_Number vaccinated_Penta1					3														8
na Keana	na Madaki	na Kalachi Primary Health Centre	OS_Number vaccinated_Penta2					3														10
na Keana	na Madaki	na Kalachi Primary Health Centre	OS_Number vaccinated_Penta3					4														11
na Keana	na Madaki	na Kalachi Primary Health Centre	OS_Doses opened for session_Penta					20														10
na Keana	na Oki	na Keana General Hospital	FS_Number of children given BCG													4							6							8						5							1
na Keana	na Oki	na Keana General Hospital	FS_BCG doses opened for session													20							20							20						20							20
na Keana	na Oki	na Keana General Hospital	FS_Number of children given IPV													2							1													1							1
na Keana	na Oki	na Keana General Hospital	FS_IPV doses opened for session													10							10													10							10
na Keana	na Oki	na Keana General Hospital	FS_Number vaccinated _Penta1													4							3							1						2							2
na Keana	na Oki	na Keana General Hospital	FS_Number vaccinated _Penta2													1							1							3						3							1
na Keana	na Oki	na Keana General Hospital	FS_Number vaccinated _Penta3													2							1													1							1
na Keana	na Oki	na Keana General Hospital	FS_Doses opened for session_Penta													10							10							10						10							10
na Keana	na Oki	na Keana General Hospital	FS_Number vaccinated _Measles																																								5
na Keana	na Oki	na Keana General Hospital	FS_Doses opened for session_Measles																																								10
na Keana	na Oki	na Keana General Hospital	OS_Number of children given BCG
na Keana	na Oki	na Keana General Hospital	OS_BCG doses opened for session
na Keana	na Oki	na Keana General Hospital	OS_Number of children given IPV
na Keana	na Oki	na Keana General Hospital	OS_IPV doses opened for session
na Keana	na Oki	na Keana General Hospital	OS_Number vaccinated_Measles
na Keana	na Oki	na Keana General Hospital	OS_Doses opened for session_Measles
na Keana	na Oki	na Keana General Hospital	OS_Number vaccinated_Penta1
na Keana	na Oki	na Keana General Hospital	OS_Number vaccinated_Penta2
na Keana	na Oki	na Keana General Hospital	OS_Number vaccinated_Penta3
na Keana	na Oki	na Keana General Hospital	OS_Doses opened for session_Penta
na Keffi	na Goriya	na Keffi Federal Medical Centre	FS_Number of children given BCG				31							8			13				17			20				19			22							23				19			11				15
na Keffi	na Goriya	na Keffi Federal Medical Centre	FS_BCG doses opened for session				40							20			20				20			20				20			40							40				20			20				20
na Keffi	na Goriya	na Keffi Federal Medical Centre	FS_Number of children given IPV				7	5						4	6	1					4	3	14					6	8	16						7	1	2					7		13
na Keffi	na Goriya	na Keffi Federal Medical Centre	FS_IPV doses opened for session				10	10						10	10	10					10	10	20					10	10	20						10	10	10					10		20
na Keffi	na Goriya	na Keffi Federal Medical Centre	FS_Number vaccinated _Penta1				8	8						2	4	22					4	4	17					5	4	20						13	4	6					13	5	9
na Keffi	na Goriya	na Keffi Federal Medical Centre	FS_Number vaccinated _Penta2				4	14						4	7	14					5	6	13					6		8						12	3	12					13		13
na Keffi	na Goriya	na Keffi Federal Medical Centre	FS_Number vaccinated _Penta3				7	5						4	6	1					4	3	14					5	8	16						6	2	2					7		13
na Keffi	na Goriya	na Keffi Federal Medical Centre	FS_Doses opened for session_Penta				20	30						10	20	40					20	20	50					20	20	50						40	10	20					40	10	40
na Keffi	na Goriya	na Keffi Federal Medical Centre	FS_Number vaccinated _Measles					3							23							13							16								20							33
na Keffi	na Goriya	na Keffi Federal Medical Centre	FS_Doses opened for session_Measles					10							30							20							20								20							40
na Keffi	na Goriya	na Keffi Federal Medical Centre	OS_Number of children given BCG
na Keffi	na Goriya	na Keffi Federal Medical Centre	OS_BCG doses opened for session
na Keffi	na Goriya	na Keffi Federal Medical Centre	OS_Number of children given IPV
na Keffi	na Goriya	na Keffi Federal Medical Centre	OS_IPV doses opened for session
na Keffi	na Goriya	na Keffi Federal Medical Centre	OS_Number vaccinated_Measles
na Keffi	na Goriya	na Keffi Federal Medical Centre	OS_Doses opened for session_Measles
na Keffi	na Goriya	na Keffi Federal Medical Centre	OS_Number vaccinated_Penta1
na Keffi	na Goriya	na Keffi Federal Medical Centre	OS_Number vaccinated_Penta2
na Keffi	na Goriya	na Keffi Federal Medical Centre	OS_Number vaccinated_Penta3
na Keffi	na Goriya	na Keffi Federal Medical Centre	OS_Doses opened for session_Penta
na Keffi	na Iya 2	na Keffi General Hospital	FS_Number of children given BCG																								10
na Keffi	na Iya 2	na Keffi General Hospital	FS_BCG doses opened for session																								20
na Keffi	na Iya 2	na Keffi General Hospital	FS_Number of children given IPV																								8
na Keffi	na Iya 2	na Keffi General Hospital	FS_IPV doses opened for session																								10
na Keffi	na Iya 2	na Keffi General Hospital	FS_Number vaccinated _Penta1																								6
na Keffi	na Iya 2	na Keffi General Hospital	FS_Number vaccinated _Penta2																								4
na Keffi	na Iya 2	na Keffi General Hospital	FS_Number vaccinated _Penta3																								8
na Keffi	na Iya 2	na Keffi General Hospital	FS_Doses opened for session_Penta																								20
na Keffi	na Iya 2	na Keffi General Hospital	FS_Number vaccinated _Measles
na Keffi	na Iya 2	na Keffi General Hospital	FS_Doses opened for session_Measles																								10
na Keffi	na Iya 2	na Keffi General Hospital	OS_Number of children given BCG
na Keffi	na Iya 2	na Keffi General Hospital	OS_BCG doses opened for session
na Keffi	na Iya 2	na Keffi General Hospital	OS_Number of children given IPV
na Keffi	na Iya 2	na Keffi General Hospital	OS_IPV doses opened for session
na Keffi	na Iya 2	na Keffi General Hospital	OS_Number vaccinated_Measles
na Keffi	na Iya 2	na Keffi General Hospital	OS_Doses opened for session_Measles
na Keffi	na Iya 2	na Keffi General Hospital	OS_Number vaccinated_Penta1
na Keffi	na Iya 2	na Keffi General Hospital	OS_Number vaccinated_Penta2
na Keffi	na Iya 2	na Keffi General Hospital	OS_Number vaccinated_Penta3
na Keffi	na Iya 2	na Keffi General Hospital	OS_Doses opened for session_Penta
na Keffi	na Tudun Kofa	na Kofar Pada Primary Health Centre	FS_Number of children given BCG													12							17													19							9
na Keffi	na Tudun Kofa	na Kofar Pada Primary Health Centre	FS_BCG doses opened for session													20							20							20						20							20
na Keffi	na Tudun Kofa	na Kofar Pada Primary Health Centre	FS_Number of children given IPV											6		9					8		5					4								8							8		1
na Keffi	na Tudun Kofa	na Kofar Pada Primary Health Centre	FS_IPV doses opened for session											10		10					10		10					10		10															10
na Keffi	na Tudun Kofa	na Kofar Pada Primary Health Centre	FS_Number vaccinated _Penta1											3		8							12					6		10						8		4					18		5
na Keffi	na Tudun Kofa	na Kofar Pada Primary Health Centre	FS_Number vaccinated _Penta2											10		8					2		6					1		8						6		10					7		6
na Keffi	na Tudun Kofa	na Kofar Pada Primary Health Centre	FS_Number vaccinated _Penta3											6		9					8		5					4		5						8		6					8		1
na Keffi	na Tudun Kofa	na Kofar Pada Primary Health Centre	FS_Doses opened for session_Penta											20		30					10		30					20		30						20		20					40		20
na Keffi	na Tudun Kofa	na Kofar Pada Primary Health Centre	FS_Number vaccinated _Measles													9							9							4						6							7
na Keffi	na Tudun Kofa	na Kofar Pada Primary Health Centre	FS_Doses opened for session_Measles													10					10		10					10		10						10							10
na Keffi	na Tudun Kofa	na Kofar Pada Primary Health Centre	OS_Number of children given BCG
na Keffi	na Tudun Kofa	na Kofar Pada Primary Health Centre	OS_BCG doses opened for session
na Keffi	na Tudun Kofa	na Kofar Pada Primary Health Centre	OS_Number of children given IPV
na Keffi	na Tudun Kofa	na Kofar Pada Primary Health Centre	OS_IPV doses opened for session
na Keffi	na Tudun Kofa	na Kofar Pada Primary Health Centre	OS_Number vaccinated_Measles
na Keffi	na Tudun Kofa	na Kofar Pada Primary Health Centre	OS_Doses opened for session_Measles
na Keffi	na Tudun Kofa	na Kofar Pada Primary Health Centre	OS_Number vaccinated_Penta1			2																							1								2
na Keffi	na Tudun Kofa	na Kofar Pada Primary Health Centre	OS_Number vaccinated_Penta2			3																							3								4
na Keffi	na Tudun Kofa	na Kofar Pada Primary Health Centre	OS_Number vaccinated_Penta3																										1
na Keffi	na Tudun Kofa	na Kofar Pada Primary Health Centre	OS_Doses opened for session_Penta			10																							10
na Keana	na Galadima	na Kpalev Primary Health Centre	FS_Number of children given BCG																										6								2
na Keana	na Galadima	na Kpalev Primary Health Centre	FS_BCG doses opened for session																										20								20
na Keana	na Galadima	na Kpalev Primary Health Centre	FS_Number of children given IPV																										5								1
na Keana	na Galadima	na Kpalev Primary Health Centre	FS_IPV doses opened for session																			10							10								10							10
na Keana	na Galadima	na Kpalev Primary Health Centre	FS_Number vaccinated _Penta1																										8								3
na Keana	na Galadima	na Kpalev Primary Health Centre	FS_Number vaccinated _Penta2																										4								6
na Keana	na Galadima	na Kpalev Primary Health Centre	FS_Number vaccinated _Penta3																										5								1
na Keana	na Galadima	na Kpalev Primary Health Centre	FS_Doses opened for session_Penta																										20								10
na Keana	na Galadima	na Kpalev Primary Health Centre	FS_Number vaccinated _Measles																																		2
na Keana	na Galadima	na Kpalev Primary Health Centre	FS_Doses opened for session_Measles																										10								10
na Keana	na Galadima	na Kpalev Primary Health Centre	OS_Number of children given BCG												2							1																						1
na Keana	na Galadima	na Kpalev Primary Health Centre	OS_BCG doses opened for session												20							20																						20
na Keana	na Galadima	na Kpalev Primary Health Centre	OS_Number of children given IPV																			2																						2
na Keana	na Galadima	na Kpalev Primary Health Centre	OS_IPV doses opened for session
na Keana	na Galadima	na Kpalev Primary Health Centre	OS_Number vaccinated_Measles																			1
na Keana	na Galadima	na Kpalev Primary Health Centre	OS_Doses opened for session_Measles																			10
na Keana	na Galadima	na Kpalev Primary Health Centre	OS_Number vaccinated_Penta1												2																													3
na Keana	na Galadima	na Kpalev Primary Health Centre	OS_Number vaccinated_Penta2												1							2																						2
na Keana	na Galadima	na Kpalev Primary Health Centre	OS_Number vaccinated_Penta3																			2																						2
na Keana	na Galadima	na Kpalev Primary Health Centre	OS_Doses opened for session_Penta												10							10																						10
na Keana	na Iwagu	na Kuduku 1 Health Clinic	FS_Number of children given BCG
na Keana	na Iwagu	na Kuduku 1 Health Clinic	FS_BCG doses opened for session
na Keana	na Iwagu	na Kuduku 1 Health Clinic	FS_Number of children given IPV																													2
na Keana	na Iwagu	na Kuduku 1 Health Clinic	FS_IPV doses opened for session															10							10							10
na Keana	na Iwagu	na Kuduku 1 Health Clinic	FS_Number vaccinated _Penta1																													6
na Keana	na Iwagu	na Kuduku 1 Health Clinic	FS_Number vaccinated _Penta2																													2
na Keana	na Iwagu	na Kuduku 1 Health Clinic	FS_Number vaccinated _Penta3																													2
na Keana	na Iwagu	na Kuduku 1 Health Clinic	FS_Doses opened for session_Penta																													10
na Keana	na Iwagu	na Kuduku 1 Health Clinic	FS_Number vaccinated _Measles
na Keana	na Iwagu	na Kuduku 1 Health Clinic	FS_Doses opened for session_Measles
na Keana	na Iwagu	na Kuduku 1 Health Clinic	OS_Number of children given BCG															1
na Keana	na Iwagu	na Kuduku 1 Health Clinic	OS_BCG doses opened for session															20
na Keana	na Iwagu	na Kuduku 1 Health Clinic	OS_Number of children given IPV															4							1
na Keana	na Iwagu	na Kuduku 1 Health Clinic	OS_IPV doses opened for session
na Keana	na Iwagu	na Kuduku 1 Health Clinic	OS_Number vaccinated_Measles															5							2
na Keana	na Iwagu	na Kuduku 1 Health Clinic	OS_Doses opened for session_Measles															10							20
na Keana	na Iwagu	na Kuduku 1 Health Clinic	OS_Number vaccinated_Penta1																						2
na Keana	na Iwagu	na Kuduku 1 Health Clinic	OS_Number vaccinated_Penta2															1							4
na Keana	na Iwagu	na Kuduku 1 Health Clinic	OS_Number vaccinated_Penta3															4							1
na Keana	na Iwagu	na Kuduku 1 Health Clinic	OS_Doses opened for session_Penta															10							10
na Keffi	na Yara	na Main Market Health Post	FS_Number of children given BCG						5							6							14							19													14
na Keffi	na Yara	na Main Market Health Post	FS_BCG doses opened for session						20							20							20							20						20							20
na Keffi	na Yara	na Main Market Health Post	FS_Number of children given IPV						9							9							9							17						6							8
na Keffi	na Yara	na Main Market Health Post	FS_IPV doses opened for session				10		10							10							10							20						10							10
na Keffi	na Yara	na Main Market Health Post	FS_Number vaccinated _Penta1						11							10							12							22						10							9
na Keffi	na Yara	na Main Market Health Post	FS_Number vaccinated _Penta2						10							8							10							11						10							7
na Keffi	na Yara	na Main Market Health Post	FS_Number vaccinated _Penta3						9							9							9							17						6							8
na Keffi	na Yara	na Main Market Health Post	FS_Doses opened for session_Penta						10							10							40							50						10							10
na Keffi	na Yara	na Main Market Health Post	FS_Number vaccinated _Measles						9							8							16							9													7
na Keffi	na Yara	na Main Market Health Post	FS_Doses opened for session_Measles						10							10							20							10													10
na Keffi	na Yara	na Main Market Health Post	OS_Number of children given BCG
na Keffi	na Yara	na Main Market Health Post	OS_BCG doses opened for session				20
na Keffi	na Yara	na Main Market Health Post	OS_Number of children given IPV				4
na Keffi	na Yara	na Main Market Health Post	OS_IPV doses opened for session
na Keffi	na Yara	na Main Market Health Post	OS_Number vaccinated_Measles
na Keffi	na Yara	na Main Market Health Post	OS_Doses opened for session_Measles				10
na Keffi	na Yara	na Main Market Health Post	OS_Number vaccinated_Penta1																			4
na Keffi	na Yara	na Main Market Health Post	OS_Number vaccinated_Penta2				2															2
na Keffi	na Yara	na Main Market Health Post	OS_Number vaccinated_Penta3				4
na Keffi	na Yara	na Main Market Health Post	OS_Doses opened for session_Penta				10															10
na Keffi	na Angwar Rimi	na Nagari Hospital	FS_Number of children given BCG					8								8																				12
na Keffi	na Angwar Rimi	na Nagari Hospital	FS_BCG doses opened for session					20								20							20													20
na Keffi	na Angwar Rimi	na Nagari Hospital	FS_Number of children given IPV													3							4													5								1
na Keffi	na Angwar Rimi	na Nagari Hospital	FS_IPV doses opened for session					10								10							10													10								10
na Keffi	na Angwar Rimi	na Nagari Hospital	FS_Number vaccinated _Penta1					5								6							3													8								3
na Keffi	na Angwar Rimi	na Nagari Hospital	FS_Number vaccinated _Penta2					3								10							4													3								3
na Keffi	na Angwar Rimi	na Nagari Hospital	FS_Number vaccinated _Penta3													3							4													4								1
na Keffi	na Angwar Rimi	na Nagari Hospital	FS_Doses opened for session_Penta					20								20							20													20								20
na Keffi	na Angwar Rimi	na Nagari Hospital	FS_Number vaccinated _Measles					5								5							4																					3
na Keffi	na Angwar Rimi	na Nagari Hospital	FS_Doses opened for session_Measles					10								10							10													10								10
na Keffi	na Angwar Rimi	na Nagari Hospital	OS_Number of children given BCG
na Keffi	na Angwar Rimi	na Nagari Hospital	OS_BCG doses opened for session
na Keffi	na Angwar Rimi	na Nagari Hospital	OS_Number of children given IPV
na Keffi	na Angwar Rimi	na Nagari Hospital	OS_IPV doses opened for session
na Keffi	na Angwar Rimi	na Nagari Hospital	OS_Number vaccinated_Measles
na Keffi	na Angwar Rimi	na Nagari Hospital	OS_Doses opened for session_Measles
na Keffi	na Angwar Rimi	na Nagari Hospital	OS_Number vaccinated_Penta1
na Keffi	na Angwar Rimi	na Nagari Hospital	OS_Number vaccinated_Penta2
na Keffi	na Angwar Rimi	na Nagari Hospital	OS_Number vaccinated_Penta3
na Keffi	na Angwar Rimi	na Nagari Hospital	OS_Doses opened for session_Penta
na Keana	na Aloshi	na Pevgah Primary Health Centre	FS_Number of children given BCG																						7
na Keana	na Aloshi	na Pevgah Primary Health Centre	FS_BCG doses opened for session																						20
na Keana	na Aloshi	na Pevgah Primary Health Centre	FS_Number of children given IPV																						6
na Keana	na Aloshi	na Pevgah Primary Health Centre	FS_IPV doses opened for session														10
na Keana	na Aloshi	na Pevgah Primary Health Centre	FS_Number vaccinated _Penta1																						3
na Keana	na Aloshi	na Pevgah Primary Health Centre	FS_Number vaccinated _Penta2																						3
na Keana	na Aloshi	na Pevgah Primary Health Centre	FS_Number vaccinated _Penta3																						3
na Keana	na Aloshi	na Pevgah Primary Health Centre	FS_Doses opened for session_Penta																						10
na Keana	na Aloshi	na Pevgah Primary Health Centre	FS_Number vaccinated _Measles																						6
na Keana	na Aloshi	na Pevgah Primary Health Centre	FS_Doses opened for session_Measles
na Keana	na Aloshi	na Pevgah Primary Health Centre	OS_Number of children given BCG														8
na Keana	na Aloshi	na Pevgah Primary Health Centre	OS_BCG doses opened for session														20
na Keana	na Aloshi	na Pevgah Primary Health Centre	OS_Number of children given IPV														6
na Keana	na Aloshi	na Pevgah Primary Health Centre	OS_IPV doses opened for session
na Keana	na Aloshi	na Pevgah Primary Health Centre	OS_Number vaccinated_Measles														5
na Keana	na Aloshi	na Pevgah Primary Health Centre	OS_Doses opened for session_Measles														10
na Keana	na Aloshi	na Pevgah Primary Health Centre	OS_Number vaccinated_Penta1														2
na Keana	na Aloshi	na Pevgah Primary Health Centre	OS_Number vaccinated_Penta2														4
na Keana	na Aloshi	na Pevgah Primary Health Centre	OS_Number vaccinated_Penta3														3
na Keana	na Aloshi	na Pevgah Primary Health Centre	OS_Doses opened for session_Penta														10
na Keffi	na Sabon Gari	na Sabon Gari Health Clinic	FS_Number of children given BCG																			7							1	1							12								23
na Keffi	na Sabon Gari	na Sabon Gari Health Clinic	FS_BCG doses opened for session																			20							20	20							20								40
na Keffi	na Sabon Gari	na Sabon Gari Health Clinic	FS_Number of children given IPV					3							9							7															6								7
na Keffi	na Sabon Gari	na Sabon Gari Health Clinic	FS_IPV doses opened for session					10							10							10															10								10
na Keffi	na Sabon Gari	na Sabon Gari Health Clinic	FS_Number vaccinated _Penta1					3							7							7															7								8
na Keffi	na Sabon Gari	na Sabon Gari Health Clinic	FS_Number vaccinated _Penta2					4							10							4															5								7
na Keffi	na Sabon Gari	na Sabon Gari Health Clinic	FS_Number vaccinated _Penta3					3							9							7															6								7
na Keffi	na Sabon Gari	na Sabon Gari Health Clinic	FS_Doses opened for session_Penta					10							30							20															20								30
na Keffi	na Sabon Gari	na Sabon Gari Health Clinic	FS_Number vaccinated _Measles					4							7							7															7								6
na Keffi	na Sabon Gari	na Sabon Gari Health Clinic	FS_Doses opened for session_Measles					10							10							10															10								10
na Keffi	na Sabon Gari	na Sabon Gari Health Clinic	OS_Number of children given BCG
na Keffi	na Sabon Gari	na Sabon Gari Health Clinic	OS_BCG doses opened for session
na Keffi	na Sabon Gari	na Sabon Gari Health Clinic	OS_Number of children given IPV
na Keffi	na Sabon Gari	na Sabon Gari Health Clinic	OS_IPV doses opened for session
na Keffi	na Sabon Gari	na Sabon Gari Health Clinic	OS_Number vaccinated_Measles
na Keffi	na Sabon Gari	na Sabon Gari Health Clinic	OS_Doses opened for session_Measles
na Keffi	na Sabon Gari	na Sabon Gari Health Clinic	OS_Number vaccinated_Penta1
na Keffi	na Sabon Gari	na Sabon Gari Health Clinic	OS_Number vaccinated_Penta2
na Keffi	na Sabon Gari	na Sabon Gari Health Clinic	OS_Number vaccinated_Penta3
na Keffi	na Sabon Gari	na Sabon Gari Health Clinic	OS_Doses opened for session_Penta
na Keffi	na Yara	na Sabon Layi Primary Health Center	FS_Number of children given BCG																				5													10
na Keffi	na Yara	na Sabon Layi Primary Health Center	FS_BCG doses opened for session																				20													20
na Keffi	na Yara	na Sabon Layi Primary Health Center	FS_Number of children given IPV													2							4						2	2						5							3
na Keffi	na Yara	na Sabon Layi Primary Health Center	FS_IPV doses opened for session													10							10						10	10						10							10
na Keffi	na Yara	na Sabon Layi Primary Health Center	FS_Number vaccinated _Penta1													4							3						3	3						4							2
na Keffi	na Yara	na Sabon Layi Primary Health Center	FS_Number vaccinated _Penta2													1							6						2	2						3							5
na Keffi	na Yara	na Sabon Layi Primary Health Center	FS_Number vaccinated _Penta3													2							4						2	2						5							3
na Keffi	na Yara	na Sabon Layi Primary Health Center	FS_Doses opened for session_Penta													10							20						10	10						20							10
na Keffi	na Yara	na Sabon Layi Primary Health Center	FS_Number vaccinated _Measles
na Keffi	na Yara	na Sabon Layi Primary Health Center	FS_Doses opened for session_Measles
na Keffi	na Yara	na Sabon Layi Primary Health Center	OS_Number of children given BCG
na Keffi	na Yara	na Sabon Layi Primary Health Center	OS_BCG doses opened for session
na Keffi	na Yara	na Sabon Layi Primary Health Center	OS_Number of children given IPV																																				3				3
na Keffi	na Yara	na Sabon Layi Primary Health Center	OS_IPV doses opened for session																																				10
na Keffi	na Yara	na Sabon Layi Primary Health Center	OS_Number vaccinated_Measles
na Keffi	na Yara	na Sabon Layi Primary Health Center	OS_Doses opened for session_Measles
na Keffi	na Yara	na Sabon Layi Primary Health Center	OS_Number vaccinated_Penta1																																				2				2
na Keffi	na Yara	na Sabon Layi Primary Health Center	OS_Number vaccinated_Penta2																																				2				2
na Keffi	na Yara	na Sabon Layi Primary Health Center	OS_Number vaccinated_Penta3																																				3				3
na Keffi	na Yara	na Sabon Layi Primary Health Center	OS_Doses opened for session_Penta																																				10				10
na Keana	na Kadarko	na Sarki Noma Health Clinic	FS_Number of children given BCG
na Keana	na Kadarko	na Sarki Noma Health Clinic	FS_BCG doses opened for session																			20
na Keana	na Kadarko	na Sarki Noma Health Clinic	FS_Number of children given IPV
na Keana	na Kadarko	na Sarki Noma Health Clinic	FS_IPV doses opened for session
na Keana	na Kadarko	na Sarki Noma Health Clinic	FS_Number vaccinated _Penta1																			5
na Keana	na Kadarko	na Sarki Noma Health Clinic	FS_Number vaccinated _Penta2																			3
na Keana	na Kadarko	na Sarki Noma Health Clinic	FS_Number vaccinated _Penta3
na Keana	na Kadarko	na Sarki Noma Health Clinic	FS_Doses opened for session_Penta
na Keana	na Kadarko	na Sarki Noma Health Clinic	FS_Number vaccinated _Measles
na Keana	na Kadarko	na Sarki Noma Health Clinic	FS_Doses opened for session_Measles
na Keana	na Kadarko	na Sarki Noma Health Clinic	OS_Number of children given BCG
na Keana	na Kadarko	na Sarki Noma Health Clinic	OS_BCG doses opened for session
na Keana	na Kadarko	na Sarki Noma Health Clinic	OS_Number of children given IPV
na Keana	na Kadarko	na Sarki Noma Health Clinic	OS_IPV doses opened for session
na Keana	na Kadarko	na Sarki Noma Health Clinic	OS_Number vaccinated_Measles
na Keana	na Kadarko	na Sarki Noma Health Clinic	OS_Doses opened for session_Measles
na Keana	na Kadarko	na Sarki Noma Health Clinic	OS_Number vaccinated_Penta1
na Keana	na Kadarko	na Sarki Noma Health Clinic	OS_Number vaccinated_Penta2
na Keana	na Kadarko	na Sarki Noma Health Clinic	OS_Number vaccinated_Penta3
na Keana	na Kadarko	na Sarki Noma Health Clinic	OS_Doses opened for session_Penta
na Keffi	na Sabon Gari	na Saura Kiriya Primary Health Centre	FS_Number of children given BCG
na Keffi	na Sabon Gari	na Saura Kiriya Primary Health Centre	FS_BCG doses opened for session
na Keffi	na Sabon Gari	na Saura Kiriya Primary Health Centre	FS_Number of children given IPV
na Keffi	na Sabon Gari	na Saura Kiriya Primary Health Centre	FS_IPV doses opened for session
na Keffi	na Sabon Gari	na Saura Kiriya Primary Health Centre	FS_Number vaccinated _Penta1
na Keffi	na Sabon Gari	na Saura Kiriya Primary Health Centre	FS_Number vaccinated _Penta2
na Keffi	na Sabon Gari	na Saura Kiriya Primary Health Centre	FS_Number vaccinated _Penta3
na Keffi	na Sabon Gari	na Saura Kiriya Primary Health Centre	FS_Doses opened for session_Penta
na Keffi	na Sabon Gari	na Saura Kiriya Primary Health Centre	FS_Number vaccinated _Measles
na Keffi	na Sabon Gari	na Saura Kiriya Primary Health Centre	FS_Doses opened for session_Measles
na Keffi	na Sabon Gari	na Saura Kiriya Primary Health Centre	OS_Number of children given BCG
na Keffi	na Sabon Gari	na Saura Kiriya Primary Health Centre	OS_BCG doses opened for session
na Keffi	na Sabon Gari	na Saura Kiriya Primary Health Centre	OS_Number of children given IPV
na Keffi	na Sabon Gari	na Saura Kiriya Primary Health Centre	OS_IPV doses opened for session
na Keffi	na Sabon Gari	na Saura Kiriya Primary Health Centre	OS_Number vaccinated_Measles
na Keffi	na Sabon Gari	na Saura Kiriya Primary Health Centre	OS_Doses opened for session_Measles
na Keffi	na Sabon Gari	na Saura Kiriya Primary Health Centre	OS_Number vaccinated_Penta1
na Keffi	na Sabon Gari	na Saura Kiriya Primary Health Centre	OS_Number vaccinated_Penta2
na Keffi	na Sabon Gari	na Saura Kiriya Primary Health Centre	OS_Number vaccinated_Penta3
na Keffi	na Sabon Gari	na Saura Kiriya Primary Health Centre	OS_Doses opened for session_Penta
na Keffi	na Iya 1	na Shukura Clinic	FS_Number of children given BCG
na Keffi	na Iya 1	na Shukura Clinic	FS_BCG doses opened for session
na Keffi	na Iya 1	na Shukura Clinic	FS_Number of children given IPV
na Keffi	na Iya 1	na Shukura Clinic	FS_IPV doses opened for session
na Keffi	na Iya 1	na Shukura Clinic	FS_Number vaccinated _Penta1
na Keffi	na Iya 1	na Shukura Clinic	FS_Number vaccinated _Penta2
na Keffi	na Iya 1	na Shukura Clinic	FS_Number vaccinated _Penta3
na Keffi	na Iya 1	na Shukura Clinic	FS_Doses opened for session_Penta
na Keffi	na Iya 1	na Shukura Clinic	FS_Number vaccinated _Measles
na Keffi	na Iya 1	na Shukura Clinic	FS_Doses opened for session_Measles
na Keffi	na Iya 1	na Shukura Clinic	OS_Number of children given BCG
na Keffi	na Iya 1	na Shukura Clinic	OS_BCG doses opened for session
na Keffi	na Iya 1	na Shukura Clinic	OS_Number of children given IPV
na Keffi	na Iya 1	na Shukura Clinic	OS_IPV doses opened for session
na Keffi	na Iya 1	na Shukura Clinic	OS_Number vaccinated_Measles
na Keffi	na Iya 1	na Shukura Clinic	OS_Doses opened for session_Measles
na Keffi	na Iya 1	na Shukura Clinic	OS_Number vaccinated_Penta1
na Keffi	na Iya 1	na Shukura Clinic	OS_Number vaccinated_Penta2
na Keffi	na Iya 1	na Shukura Clinic	OS_Number vaccinated_Penta3
na Keffi	na Iya 1	na Shukura Clinic	OS_Doses opened for session_Penta
na Keffi	na Jigwada	na Tila Primary Health Center	FS_Number of children given BCG																				8						8	8
na Keffi	na Jigwada	na Tila Primary Health Center	FS_BCG doses opened for session																				20						20	20
na Keffi	na Jigwada	na Tila Primary Health Center	FS_Number of children given IPV																				5						5	5
na Keffi	na Jigwada	na Tila Primary Health Center	FS_IPV doses opened for session																				10						10	10
na Keffi	na Jigwada	na Tila Primary Health Center	FS_Number vaccinated _Penta1																				6						6	6
na Keffi	na Jigwada	na Tila Primary Health Center	FS_Number vaccinated _Penta2																				8						8	8
na Keffi	na Jigwada	na Tila Primary Health Center	FS_Number vaccinated _Penta3																				5						5	5
na Keffi	na Jigwada	na Tila Primary Health Center	FS_Doses opened for session_Penta																				10						10	10
na Keffi	na Jigwada	na Tila Primary Health Center	FS_Number vaccinated _Measles																				7						7	7
na Keffi	na Jigwada	na Tila Primary Health Center	FS_Doses opened for session_Measles																				10						10	10
na Keffi	na Jigwada	na Tila Primary Health Center	OS_Number of children given BCG																				2
na Keffi	na Jigwada	na Tila Primary Health Center	OS_BCG doses opened for session																				20
na Keffi	na Jigwada	na Tila Primary Health Center	OS_Number of children given IPV																				5
na Keffi	na Jigwada	na Tila Primary Health Center	OS_IPV doses opened for session
na Keffi	na Jigwada	na Tila Primary Health Center	OS_Number vaccinated_Measles																				7
na Keffi	na Jigwada	na Tila Primary Health Center	OS_Doses opened for session_Measles																				10
na Keffi	na Jigwada	na Tila Primary Health Center	OS_Number vaccinated_Penta1						10														6
na Keffi	na Jigwada	na Tila Primary Health Center	OS_Number vaccinated_Penta2						4														8
na Keffi	na Jigwada	na Tila Primary Health Center	OS_Number vaccinated_Penta3																				5
na Keffi	na Jigwada	na Tila Primary Health Center	OS_Doses opened for session_Penta						20														10
na Keffi	na Iya 2	na Tsohon Kasuwa Primary Health Care Clinic	FS_Number of children given BCG							15							9						14								11				8							12							10
na Keffi	na Iya 2	na Tsohon Kasuwa Primary Health Care Clinic	FS_BCG doses opened for session							20							20						20								20				20							20							20
na Keffi	na Iya 2	na Tsohon Kasuwa Primary Health Care Clinic	FS_Number of children given IPV				1			2				9			8				5		2					1			3				7			6				7			10				8
na Keffi	na Iya 2	na Tsohon Kasuwa Primary Health Care Clinic	FS_IPV doses opened for session				10			10				10			10				10		10					10			10				10			10				10			10				10
na Keffi	na Iya 2	na Tsohon Kasuwa Primary Health Care Clinic	FS_Number vaccinated _Penta1				5			11				2			10				3		10					5			5				6			5				9			3				9
na Keffi	na Iya 2	na Tsohon Kasuwa Primary Health Care Clinic	FS_Number vaccinated _Penta2				8			5				3			8				3		9					2			5				6			5				7			2				14
na Keffi	na Iya 2	na Tsohon Kasuwa Primary Health Care Clinic	FS_Number vaccinated _Penta3				2			2				9			8				5		2					1			2				7			6				7			10				8
na Keffi	na Iya 2	na Tsohon Kasuwa Primary Health Care Clinic	FS_Doses opened for session_Penta				20			20				20			30				20		20					10			20				20			20				30			20				30
na Keffi	na Iya 2	na Tsohon Kasuwa Primary Health Care Clinic	FS_Number vaccinated _Measles											2			6						3								2				8			6				9			6				7
na Keffi	na Iya 2	na Tsohon Kasuwa Primary Health Care Clinic	FS_Doses opened for session_Measles											10			10						10								10				10			10				10			10				10
na Keffi	na Iya 2	na Tsohon Kasuwa Primary Health Care Clinic	OS_Number of children given BCG
na Keffi	na Iya 2	na Tsohon Kasuwa Primary Health Care Clinic	OS_BCG doses opened for session
na Keffi	na Iya 2	na Tsohon Kasuwa Primary Health Care Clinic	OS_Number of children given IPV
na Keffi	na Iya 2	na Tsohon Kasuwa Primary Health Care Clinic	OS_IPV doses opened for session
na Keffi	na Iya 2	na Tsohon Kasuwa Primary Health Care Clinic	OS_Number vaccinated_Measles																																										3
na Keffi	na Iya 2	na Tsohon Kasuwa Primary Health Care Clinic	OS_Doses opened for session_Measles																																										10
na Keffi	na Iya 2	na Tsohon Kasuwa Primary Health Care Clinic	OS_Number vaccinated_Penta1																										1																2
na Keffi	na Iya 2	na Tsohon Kasuwa Primary Health Care Clinic	OS_Number vaccinated_Penta2
na Keffi	na Iya 2	na Tsohon Kasuwa Primary Health Care Clinic	OS_Number vaccinated_Penta3
na Keffi	na Iya 2	na Tsohon Kasuwa Primary Health Care Clinic	OS_Doses opened for session_Penta																										10																10
na Keana	na Kwara	na Tudu Abu Primary Health Care	FS_Number of children given BCG											4			1
na Keana	na Kwara	na Tudu Abu Primary Health Care	FS_BCG doses opened for session											20
na Keana	na Kwara	na Tudu Abu Primary Health Care	FS_Number of children given IPV											5
na Keana	na Kwara	na Tudu Abu Primary Health Care	FS_IPV doses opened for session			10								10							10																	10							10
na Keana	na Kwara	na Tudu Abu Primary Health Care	FS_Number vaccinated _Penta1											1
na Keana	na Kwara	na Tudu Abu Primary Health Care	FS_Number vaccinated _Penta2											7
na Keana	na Kwara	na Tudu Abu Primary Health Care	FS_Number vaccinated _Penta3											5
na Keana	na Kwara	na Tudu Abu Primary Health Care	FS_Doses opened for session_Penta											20
na Keana	na Kwara	na Tudu Abu Primary Health Care	FS_Number vaccinated _Measles											2
na Keana	na Kwara	na Tudu Abu Primary Health Care	FS_Doses opened for session_Measles											10
na Keana	na Kwara	na Tudu Abu Primary Health Care	OS_Number of children given BCG																																			4							6
na Keana	na Kwara	na Tudu Abu Primary Health Care	OS_BCG doses opened for session																																			20							20
na Keana	na Kwara	na Tudu Abu Primary Health Care	OS_Number of children given IPV			3															3																	2							3
na Keana	na Kwara	na Tudu Abu Primary Health Care	OS_IPV doses opened for session
na Keana	na Kwara	na Tudu Abu Primary Health Care	OS_Number vaccinated_Measles																		5																	1							5
na Keana	na Kwara	na Tudu Abu Primary Health Care	OS_Doses opened for session_Measles			10															10																	10							10
na Keana	na Kwara	na Tudu Abu Primary Health Care	OS_Number vaccinated_Penta1			3															12																	3							5
na Keana	na Kwara	na Tudu Abu Primary Health Care	OS_Number vaccinated_Penta2			1															3																	3							7
na Keana	na Kwara	na Tudu Abu Primary Health Care	OS_Number vaccinated_Penta3			3															3																	2							3
na Keana	na Kwara	na Tudu Abu Primary Health Care	OS_Doses opened for session_Penta			10															20																	10							20
na Keffi	na Sabon Gari	na Yalwan Soba Primary Health Center	FS_Number of children given BCG
na Keffi	na Sabon Gari	na Yalwan Soba Primary Health Center	FS_BCG doses opened for session
na Keffi	na Sabon Gari	na Yalwan Soba Primary Health Center	FS_Number of children given IPV
na Keffi	na Sabon Gari	na Yalwan Soba Primary Health Center	FS_IPV doses opened for session
na Keffi	na Sabon Gari	na Yalwan Soba Primary Health Center	FS_Number vaccinated _Penta1
na Keffi	na Sabon Gari	na Yalwan Soba Primary Health Center	FS_Number vaccinated _Penta2
na Keffi	na Sabon Gari	na Yalwan Soba Primary Health Center	FS_Number vaccinated _Penta3
na Keffi	na Sabon Gari	na Yalwan Soba Primary Health Center	FS_Doses opened for session_Penta
na Keffi	na Sabon Gari	na Yalwan Soba Primary Health Center	FS_Number vaccinated _Measles
na Keffi	na Sabon Gari	na Yalwan Soba Primary Health Center	FS_Doses opened for session_Measles
na Keffi	na Sabon Gari	na Yalwan Soba Primary Health Center	OS_Number of children given BCG
na Keffi	na Sabon Gari	na Yalwan Soba Primary Health Center	OS_BCG doses opened for session
na Keffi	na Sabon Gari	na Yalwan Soba Primary Health Center	OS_Number of children given IPV
na Keffi	na Sabon Gari	na Yalwan Soba Primary Health Center	OS_IPV doses opened for session
na Keffi	na Sabon Gari	na Yalwan Soba Primary Health Center	OS_Number vaccinated_Measles
na Keffi	na Sabon Gari	na Yalwan Soba Primary Health Center	OS_Doses opened for session_Measles
na Keffi	na Sabon Gari	na Yalwan Soba Primary Health Center	OS_Number vaccinated_Penta1
na Keffi	na Sabon Gari	na Yalwan Soba Primary Health Center	OS_Number vaccinated_Penta2
na Keffi	na Sabon Gari	na Yalwan Soba Primary Health Center	OS_Number vaccinated_Penta3
na Keffi	na Sabon Gari	na Yalwan Soba Primary Health Center	OS_Doses opened for session_Penta
na Keffi	na Sabon Gari	na Yarkade Health Clinic	FS_Number of children given BCG													9																											4
na Keffi	na Sabon Gari	na Yarkade Health Clinic	FS_BCG doses opened for session													20																											20
na Keffi	na Sabon Gari	na Yarkade Health Clinic	FS_Number of children given IPV													4														2
na Keffi	na Sabon Gari	na Yarkade Health Clinic	FS_IPV doses opened for session													10														10
na Keffi	na Sabon Gari	na Yarkade Health Clinic	FS_Number vaccinated _Penta1													2														4													1
na Keffi	na Sabon Gari	na Yarkade Health Clinic	FS_Number vaccinated _Penta2						1							1														1						1							3
na Keffi	na Sabon Gari	na Yarkade Health Clinic	FS_Number vaccinated _Penta3													4							1							2						1
na Keffi	na Sabon Gari	na Yarkade Health Clinic	FS_Doses opened for session_Penta						10							10							10							10						10							10
na Keffi	na Sabon Gari	na Yarkade Health Clinic	FS_Number vaccinated _Measles						2																					5						3
na Keffi	na Sabon Gari	na Yarkade Health Clinic	FS_Doses opened for session_Measles						10																					10						10
na Keffi	na Sabon Gari	na Yarkade Health Clinic	OS_Number of children given BCG
na Keffi	na Sabon Gari	na Yarkade Health Clinic	OS_BCG doses opened for session
na Keffi	na Sabon Gari	na Yarkade Health Clinic	OS_Number of children given IPV
na Keffi	na Sabon Gari	na Yarkade Health Clinic	OS_IPV doses opened for session
na Keffi	na Sabon Gari	na Yarkade Health Clinic	OS_Number vaccinated_Measles				5
na Keffi	na Sabon Gari	na Yarkade Health Clinic	OS_Doses opened for session_Measles				10
na Keffi	na Sabon Gari	na Yarkade Health Clinic	OS_Number vaccinated_Penta1				3
na Keffi	na Sabon Gari	na Yarkade Health Clinic	OS_Number vaccinated_Penta2				1
na Keffi	na Sabon Gari	na Yarkade Health Clinic	OS_Number vaccinated_Penta3
na Keffi	na Sabon Gari	na Yarkade Health Clinic	OS_Doses opened for session_Penta				10
				0
[truncated: 110 more columns]

## Sheet: Sheet4
LGA		HF	Data	2017-12-31	2017-12-30	2017-12-29	2017-12-28	2017-12-27	2017-12-26	2017-12-25	2017-12-24	2017-12-23	2017-12-22	2017-12-21	2017-12-20	2017-12-19	2017-12-18	2017-12-17	2017-12-16	2017-12-15	2017-12-14	2017-12-13	2017-12-12	2017-12-11	2017-12-10	2017-12-09	2017-12-08	2017-12-07	2017-12-06	2017-12-05	2017-12-04	2017-12-03	2017-12-02	2017-12-01	2018-01-01	2018-01-02	2018-01-03	2018-01-04	2018-01-05	2018-01-06	2018-01-07	2018-01-08	2018-01-09	2018-01-10	2018-01-11	2018-01-12	2018-01-13	2018-01-14	2018-01-15
na Keana	na Agaza	na Agaza Health Clinic	FS_Doses opened for session_Penta																										10								10
na Keana	na Oki	na Agberagba Primary Health Centre	FS_Doses opened for session_Penta					10								10														10						10
na Keana	na Madaki	na Ajo Primary Health Centre	FS_Doses opened for session_Penta
na Keana	na Aloshi	na Aloshi Health Clinic	FS_Doses opened for session_Penta							10														10																		10
na Keana	na Amiri	na Amiri National Primary Health Centre	FS_Doses opened for session_Penta					10								10						10															20							20
na Keana	na Kwara	na Angwan Yara Health Clinic (Keana)	FS_Doses opened for session_Penta
na Keana	na Iwagu	na Chahul Primary Health Center	FS_Doses opened for session_Penta																											10
na Keana	na Kadarko	na Gidan Dogo Health Clinic	FS_Doses opened for session_Penta
na Keana	na Kadarko	na Gidan Sule Health Clinic	FS_Doses opened for session_Penta
na Keana	na Madaki	na Giza Primary Health Centre	FS_Doses opened for session_Penta													10
na Keana	na Obene	na Iorgyere Primary Health Centre	FS_Doses opened for session_Penta														10							10
na Keana	na Obene	na Iornya Health Clinic	FS_Doses opened for session_Penta
na Keana	na Agaza	na Ishoho Primary Health Centre	FS_Doses opened for session_Penta
na Keana	na Iwagu	na Iwagu Health Clinic	FS_Doses opened for session_Penta							20													20								20
na Keana	na Galadima	na Iwanev Health Clinic	FS_Doses opened for session_Penta																						20																							20
na Keana	na Kadarko	na Kadarko Model Primary Health Centre	FS_Doses opened for session_Penta													10							10							10													10
na Keana	na Kadarko	na Kadarko Primary Health Centre	FS_Doses opened for session_Penta														20							10			10																	10
na Keana	na Madaki	na Kalachi Primary Health Centre	FS_Doses opened for session_Penta											30															10								30							30
na Keana	na Oki	na Keana General Hospital	FS_Doses opened for session_Penta													10							10							10						10							10
na Keana	na Galadima	na Kpalev Primary Health Centre	FS_Doses opened for session_Penta																										20								10
na Keana	na Iwagu	na Kuduku 1 Health Clinic	FS_Doses opened for session_Penta																													10
na Keana	na Aloshi	na Pevgah Primary Health Centre	FS_Doses opened for session_Penta																						10
na Keana	na Kadarko	na Sarki Noma Health Clinic	FS_Doses opened for session_Penta
na Keana	na Kwara	na Tudu Abu Primary Health Care	FS_Doses opened for session_Penta											20
				0	0	0	0	2	0	2	0	0	0	2	0	5	2	0	0	0	0	1	3	3	2	0	1	0	3	4	1	1	0	0	0	2	4	0	0	0	0	1	2	3	0	0	0	1	0
				0	0	0	0	2	0	2	0	0	0	2	0	5	2	0	0	0	0	1	3	3	2	0	1	0	3	4	1	1	0	0	0	2	4	0	0	0	0	1	2	3	0	0	0	1	0
LGA		HF	Data	2017-12-31	2017-12-30	2017-12-29	2017-12-28	2017-12-27	2017-12-26	2017-12-25	2017-12-24	2017-12-23	2017-12-22	2017-12-21	2017-12-20	2017-12-19	2017-12-18	2017-12-17	2017-12-16	2017-12-15	2017-12-14	2017-12-13	2017-12-12	2017-12-11	2017-12-10	2017-12-09	2017-12-08	2017-12-07	2017-12-06	2017-12-05	2017-12-04	2017-12-03	2017-12-02	2017-12-01	2018-01-01	2018-01-02	2018-01-03	2018-01-04	2018-01-05	2018-01-06	2018-01-07	2018-01-08	2018-01-09	2018-01-10	2018-01-11	2018-01-12	2018-01-13	2018-01-14	2018-01-15
na Keana	na Agaza	na Agaza Health Clinic	FS_Doses opened for session_Measles																																		10
na Keana	na Oki	na Agberagba Primary Health Centre	FS_Doses opened for session_Measles					10
na Keana	na Madaki	na Ajo Primary Health Centre	FS_Doses opened for session_Measles
na Keana	na Aloshi	na Aloshi Health Clinic	FS_Doses opened for session_Measles							10																																10
na Keana	na Amiri	na Amiri National Primary Health Centre	FS_Doses opened for session_Measles					10								10						10															10							10
na Keana	na Kwara	na Angwan Yara Health Clinic (Keana)	FS_Doses opened for session_Measles
na Keana	na Iwagu	na Chahul Primary Health Center	FS_Doses opened for session_Measles																											10
na Keana	na Kadarko	na Gidan Dogo Health Clinic	FS_Doses opened for session_Measles
na Keana	na Kadarko	na Gidan Sule Health Clinic	FS_Doses opened for session_Measles
na Keana	na Madaki	na Giza Primary Health Centre	FS_Doses opened for session_Measles
na Keana	na Obene	na Iorgyere Primary Health Centre	FS_Doses opened for session_Measles														10							10
na Keana	na Obene	na Iornya Health Clinic	FS_Doses opened for session_Measles
na Keana	na Agaza	na Ishoho Primary Health Centre	FS_Doses opened for session_Measles
na Keana	na Iwagu	na Iwagu Health Clinic	FS_Doses opened for session_Measles							10													10
na Keana	na Galadima	na Iwanev Health Clinic	FS_Doses opened for session_Measles																						10																							10
na Keana	na Kadarko	na Kadarko Model Primary Health Centre	FS_Doses opened for session_Measles													10							10							10													10
na Keana	na Kadarko	na Kadarko Primary Health Centre	FS_Doses opened for session_Measles																					10			10																	10
na Keana	na Madaki	na Kalachi Primary Health Centre	FS_Doses opened for session_Measles											10															10								10							10
na Keana	na Oki	na Keana General Hospital	FS_Doses opened for session_Measles																																								10
na Keana	na Galadima	na Kpalev Primary Health Centre	FS_Doses opened for session_Measles																										10								10
na Keana	na Iwagu	na Kuduku 1 Health Clinic	FS_Doses opened for session_Measles
na Keana	na Aloshi	na Pevgah Primary Health Centre	FS_Doses opened for session_Measles
na Keana	na Kadarko	na Sarki Noma Health Clinic	FS_Doses opened for session_Measles
na Keana	na Kwara	na Tudu Abu Primary Health Care	FS_Doses opened for session_Measles											10
[truncated: 110 more columns]

## Sheet: Sheet6
												Outreach Session Planed	Outreach Session Conducted
											2018W19	51	7
												Fixed Session Planed	Fixed Session Conducted
											2018W19	80	30

## Sheet: Sheet2
HF	Data		Data							BCG_Doses_Opened	BCG_Children_Immunized	Measles_Doses _Opened	Measles_Children_Immunized
na Agaza Health Clinic	FS_Number of children given BCG	7	FS_Number vaccinated _Measles	31			31	73		280	19	140	73
na Agaza Health Clinic	FS_BCG doses opened for session	120	FS_Doses opened for session_Measles	50			42
na Agaza Health Clinic	OS_Number of children given BCG	12	OS_Number vaccinated_Measles	42			8	23		100	25	30	23
na Agaza Health Clinic	OS_BCG doses opened for session	160	OS_Doses opened for session_Measles	90			15
na Agberagba Primary Health Centre	FS_Number of children given BCG	24	FS_Number vaccinated _Measles	8			0	5		40	3	20	5
na Agberagba Primary Health Centre	FS_BCG doses opened for session	80	FS_Doses opened for session_Measles	10			5
na Agberagba Primary Health Centre	OS_Number of children given BCG	1	OS_Number vaccinated_Measles	15			65	65		20	36	30	65
na Agberagba Primary Health Centre	OS_BCG doses opened for session	20	OS_Doses opened for session_Measles	20			0
na Ajo Primary Health Centre	FS_Number of children given BCG	0	FS_Number vaccinated _Measles	0			0	0		0	0	0	0
na Ajo Primary Health Centre	FS_BCG doses opened for session	0	FS_Doses opened for session_Measles	0			0
na Ajo Primary Health Centre	OS_Number of children given BCG	3	OS_Number vaccinated_Measles	5			51	77		340	86	150	77
na Ajo Primary Health Centre	OS_BCG doses opened for session	40	OS_Doses opened for session_Measles	20			26
na Al nur maternity	FS_Number of children given BCG	36	FS_Number vaccinated _Measles	65			54	69		320	67	160	69
na Al nur maternity	FS_BCG doses opened for session	20	FS_Doses opened for session_Measles	30			15
na Al nur maternity	OS_Number of children given BCG	0	OS_Number vaccinated_Measles	0			33	33		80	27	40	33
na Al nur maternity	OS_BCG doses opened for session	0	OS_Doses opened for session_Measles	0			0
na Allah Bamu Lafiya Clinic	FS_Number of children given BCG	0	FS_Number vaccinated _Measles	0			51	94		160	78	130	94
na Allah Bamu Lafiya Clinic	FS_BCG doses opened for session	0	FS_Doses opened for session_Measles	0			43
na Allah Bamu Lafiya Clinic	OS_Number of children given BCG	0	OS_Number vaccinated_Measles	0			51	56		220	43	160	56
na Allah Bamu Lafiya Clinic	OS_BCG doses opened for session	0	OS_Doses opened for session_Measles	0			5
na Aloshi Health Clinic	FS_Number of children given BCG	50	FS_Number vaccinated _Measles	51			628	628		1420	928	800	628
na Aloshi Health Clinic	FS_BCG doses opened for session	180	FS_Doses opened for session_Measles	80			0
na Aloshi Health Clinic	OS_Number of children given BCG	36	OS_Number vaccinated_Measles	26			4	8		40	10	20	8
na Aloshi Health Clinic	OS_BCG doses opened for session	160	OS_Doses opened for session_Measles	70			4
na Amiri National Primary Health Centre	FS_Number of children given BCG	59	FS_Number vaccinated _Measles	54			10	19		80	19	40	19
na Amiri National Primary Health Centre	FS_BCG doses opened for session	300	FS_Doses opened for session_Measles	150			9
na Amiri National Primary Health Centre	OS_Number of children given BCG	8	OS_Number vaccinated_Measles	15			67	67		240	53	170	67
na Amiri National Primary Health Centre	OS_BCG doses opened for session	20	OS_Doses opened for session_Measles	10			0
na Amosun Maternal and Child Health Clinic	FS_Number of children given BCG	27	FS_Number vaccinated _Measles	33			92	97		320	100	220	97
na Amosun Maternal and Child Health Clinic	FS_BCG doses opened for session	80	FS_Doses opened for session_Measles	40			5
na Amosun Maternal and Child Health Clinic	OS_Number of children given BCG	0	OS_Number vaccinated_Measles	0			12	17		60	5	40	17
na Amosun Maternal and Child Health Clinic	OS_BCG doses opened for session	0	OS_Doses opened for session_Measles	0			5
na Angwan Jaba Primary Health Centre	FS_Number of children given BCG	76	FS_Number vaccinated _Measles	51			0	0		0	0	0	0
na Angwan Jaba Primary Health Centre	FS_BCG doses opened for session	140	FS_Doses opened for session_Measles	70			0
na Angwan Jaba Primary Health Centre	OS_Number of children given BCG	2	OS_Number vaccinated_Measles	43			36	36		120	35	50	36
na Angwan Jaba Primary Health Centre	OS_BCG doses opened for session	20	OS_Doses opened for session_Measles	60			0
na Angwan Ninzom Primary Health Centre	FS_Number of children given BCG	43	FS_Number vaccinated _Measles	51			15	23		60	9	30	23
na Angwan Ninzom Primary Health Centre	FS_BCG doses opened for session	220	FS_Doses opened for session_Measles	140			8
na Angwan Ninzom Primary Health Centre	OS_Number of children given BCG	0	OS_Number vaccinated_Measles	5			0	7		20	3	10	7
na Angwan Ninzom Primary Health Centre	OS_BCG doses opened for session	0	OS_Doses opened for session_Measles	20			7
na Angwan Waje Health Clinic	FS_Number of children given BCG	923	FS_Number vaccinated _Measles	628			9	27		60	27	40	27
na Angwan Waje Health Clinic	FS_BCG doses opened for session	1420	FS_Doses opened for session_Measles	800			18
na Angwan Waje Health Clinic	OS_Number of children given BCG	5	OS_Number vaccinated_Measles	0			33	55		200	37	90	55
na Angwan Waje Health Clinic	OS_BCG doses opened for session	0	OS_Doses opened for session_Measles	0			22
na Angwan Yara Health Clinic (Keana)	FS_Number of children given BCG	3	FS_Number vaccinated _Measles	4			6	11		80	11	40	11
na Angwan Yara Health Clinic (Keana)	FS_BCG doses opened for session	20	FS_Doses opened for session_Measles	10			5
na Angwan Yara Health Clinic (Keana)	OS_Number of children given BCG	7	OS_Number vaccinated_Measles	4			33	33		200	46	80	33
na Angwan Yara Health Clinic (Keana)	OS_BCG doses opened for session	20	OS_Doses opened for session_Measles	10			0
na Chahul Primary Health Center	FS_Number of children given BCG	10	FS_Number vaccinated _Measles	10			45	53		280	61	120	53
na Chahul Primary Health Center	FS_BCG doses opened for session	40	FS_Doses opened for session_Measles	20			8
na Chahul Primary Health Center	OS_Number of children given BCG	9	OS_Number vaccinated_Measles	9			14	28		120	29	50	28
na Chahul Primary Health Center	OS_BCG doses opened for session	40	OS_Doses opened for session_Measles	20			14
na Ebenezer Maternity Clinic	FS_Number of children given BCG	53	FS_Number vaccinated _Measles	67			78	107		280	151	190	107
na Ebenezer Maternity Clinic	FS_BCG doses opened for session	240	FS_Doses opened for session_Measles	170			29
na Ebenezer Maternity Clinic	OS_Number of children given BCG	0	OS_Number vaccinated_Measles	0			17	24		120	23	60	24
na Ebenezer Maternity Clinic	OS_BCG doses opened for session	0	OS_Doses opened for session_Measles	0			7
na Gauta Health Clinic	FS_Number of children given BCG	100	FS_Number vaccinated _Measles	92			32	32		320	47	110	32
na Gauta Health Clinic	FS_BCG doses opened for session	320	FS_Doses opened for session_Measles	200			0
na Gauta Health Clinic	OS_Number of children given BCG	0	OS_Number vaccinated_Measles	5			425	425		1000	671	510	425
na Gauta Health Clinic	OS_BCG doses opened for session	0	OS_Doses opened for session_Measles	20			0
na Gidan Dogo Health Clinic	FS_Number of children given BCG	5	FS_Number vaccinated _Measles	12			87	87		260	136	130	87
na Gidan Dogo Health Clinic	FS_BCG doses opened for session	40	FS_Doses opened for session_Measles	30			0
na Gidan Dogo Health Clinic	OS_Number of children given BCG	0	OS_Number vaccinated_Measles	5			206	216		540	312	350	216
na Gidan Dogo Health Clinic	OS_BCG doses opened for session	20	OS_Doses opened for session_Measles	10			10
na Gidan Sule Health Clinic	FS_Number of children given BCG	0	FS_Number vaccinated _Measles	0			2	5		120	13	40	5
na Gidan Sule Health Clinic	FS_BCG doses opened for session	0	FS_Doses opened for session_Measles	0			3
na Gidan Sule Health Clinic	OS_Number of children given BCG	0	OS_Number vaccinated_Measles	0			0	7		20	1	30	7
na Gidan Sule Health Clinic	OS_BCG doses opened for session	0	OS_Doses opened for session_Measles	0			7
na Giza Primary Health Centre	FS_Number of children given BCG	35	FS_Number vaccinated _Measles	36			272	272		520	311	290	272
na Giza Primary Health Centre	FS_BCG doses opened for session	120	FS_Doses opened for session_Measles	50			0
na Giza Primary Health Centre	OS_Number of children given BCG	0	OS_Number vaccinated_Measles	0			99	99		280	124	170	99
na Giza Primary Health Centre	OS_BCG doses opened for session	0	OS_Doses opened for session_Measles	0			0
na Iorgyere Primary Health Centre	FS_Number of children given BCG	5	FS_Number vaccinated _Measles	15			13	24		80	29	30	24
na Iorgyere Primary Health Centre	FS_BCG doses opened for session	40	FS_Doses opened for session_Measles	20			11
na Iorgyere Primary Health Centre	OS_Number of children given BCG	4	OS_Number vaccinated_Measles	8			171	171		300	186	190	171
na Iorgyere Primary Health Centre	OS_BCG doses opened for session	20	OS_Doses opened for session_Measles	10			0
na Iornya Health Clinic	FS_Number of children given BCG	0	FS_Number vaccinated _Measles	0			53	53		220	72	80	53
na Iornya Health Clinic	FS_BCG doses opened for session	0	FS_Doses opened for session_Measles	0			0
na Iornya Health Clinic	OS_Number of children given BCG	3	OS_Number vaccinated_Measles	7			4	4		40	3	20	4
na Iornya Health Clinic	OS_BCG doses opened for session	20	OS_Doses opened for session_Measles	10			0
na Ishoho Primary Health Centre	FS_Number of children given BCG	8	FS_Number vaccinated _Measles	9			18	18		80	19	50	18
na Ishoho Primary Health Centre	FS_BCG doses opened for session	40	FS_Doses opened for session_Measles	20			0
na Ishoho Primary Health Centre	OS_Number of children given BCG	19	OS_Number vaccinated_Measles	18			9	9		100	6	10	9
na Ishoho Primary Health Centre	OS_BCG doses opened for session	20	OS_Doses opened for session_Measles	20			0
na Iwagu Health Clinic	FS_Number of children given BCG	8	FS_Number vaccinated _Measles	33			49	81		280	73	130	81
na Iwagu Health Clinic	FS_BCG doses opened for session	80	FS_Doses opened for session_Measles	40			32
na Iwagu Health Clinic	OS_Number of children given BCG	29	OS_Number vaccinated_Measles	22			195	198		500	259	320	198
na Iwagu Health Clinic	OS_BCG doses opened for session	120	OS_Doses opened for session_Measles	50			3
na Iwanev Health Clinic	FS_Number of children given BCG	6	FS_Number vaccinated _Measles	6			13	24		100	27	80	24
na Iwanev Health Clinic	FS_BCG doses opened for session	40	FS_Doses opened for session_Measles	20			11
na Iwanev Health Clinic	OS_Number of children given BCG	5	OS_Number vaccinated_Measles	5			17	27		20	17	30	27
na Iwanev Health Clinic	OS_BCG doses opened for session	40	OS_Doses opened for session_Measles	20			10
na Jigwada Health Clinic	FS_Number of children given BCG	46	FS_Number vaccinated _Measles	33			38	43		60	21	100	43
na Jigwada Health Clinic	FS_BCG doses opened for session	200	FS_Doses opened for session_Measles	80			5
na Jigwada Health Clinic	OS_Number of children given BCG	0	OS_Number vaccinated_Measles	0
na Jigwada Health Clinic	OS_BCG doses opened for session	0	OS_Doses opened for session_Measles	0
na Kadarko Model Primary Health Centre	FS_Number of children given BCG	53	FS_Number vaccinated _Measles	45
na Kadarko Model Primary Health Centre	FS_BCG doses opened for session	240	FS_Doses opened for session_Measles	100
na Kadarko Model Primary Health Centre	OS_Number of children given BCG	8	OS_Number vaccinated_Measles	8
na Kadarko Model Primary Health Centre	OS_BCG doses opened for session	40	OS_Doses opened for session_Measles	20
na Kadarko Primary Health Centre	FS_Number of children given BCG	24	FS_Number vaccinated _Measles	14
na Kadarko Primary Health Centre	FS_BCG doses opened for session	100	FS_Doses opened for session_Measles	40
na Kadarko Primary Health Centre	OS_Number of children given BCG	5	OS_Number vaccinated_Measles	14
na Kadarko Primary Health Centre	OS_BCG doses opened for session	20	OS_Doses opened for session_Measles	10
na Kaibo Mada Health Clinic	FS_Number of children given BCG	134	FS_Number vaccinated _Measles	78
na Kaibo Mada Health Clinic	FS_BCG doses opened for session	240	FS_Doses opened for session_Measles	140
na Kaibo Mada Health Clinic	OS_Number of children given BCG	17	OS_Number vaccinated_Measles	29
na Kaibo Mada Health Clinic	OS_BCG doses opened for session	40	OS_Doses opened for session_Measles	50
na Kalachi Primary Health Centre	FS_Number of children given BCG	14	FS_Number vaccinated _Measles	17
na Kalachi Primary Health Centre	FS_BCG doses opened for session	80	FS_Doses opened for session_Measles	40
na Kalachi Primary Health Centre	OS_Number of children given BCG	9	OS_Number vaccinated_Measles	7
na Kalachi Primary Health Centre	OS_BCG doses opened for session	40	OS_Doses opened for session_Measles	20
na Keana General Hospital	FS_Number of children given BCG	47	FS_Number vaccinated _Measles	32
na Keana General Hospital	FS_BCG doses opened for session	320	FS_Doses opened for session_Measles	110
na Keana General Hospital	OS_Number of children given BCG	0	OS_Number vaccinated_Measles	0
na Keana General Hospital	OS_BCG doses opened for session	0	OS_Doses opened for session_Measles	0
na Keffi Federal Medical Centre	FS_Number of children given BCG	671	FS_Number vaccinated _Measles	425
na Keffi Federal Medical Centre	FS_BCG doses opened for session	1000	FS_Doses opened for session_Measles	510
na Keffi Federal Medical Centre	OS_Number of children given BCG	0	OS_Number vaccinated_Measles	0
na Keffi Federal Medical Centre	OS_BCG doses opened for session	0	OS_Doses opened for session_Measles	0
na Keffi General Hospital	FS_Number of children given BCG	136	FS_Number vaccinated _Measles	87
na Keffi General Hospital	FS_BCG doses opened for session	260	FS_Doses opened for session_Measles	130
na Keffi General Hospital	OS_Number of children given BCG	0	OS_Number vaccinated_Measles	0
na Keffi General Hospital	OS_BCG doses opened for session	0	OS_Doses opened for session_Measles	0
na Kofar Pada Primary Health Centre	FS_Number of children given BCG	308	FS_Number vaccinated _Measles	206
na Kofar Pada Primary Health Centre	FS_BCG doses opened for session	520	FS_Doses opened for session_Measles	330
na Kofar Pada Primary Health Centre	OS_Number of children given BCG	4	OS_Number vaccinated_Measles	10
na Kofar Pada Primary Health Centre	OS_BCG doses opened for session	20	OS_Doses opened for session_Measles	20
na Kpalev Primary Health Centre	FS_Number of children given BCG	9	FS_Number vaccinated _Measles	2
na Kpalev Primary Health Centre	FS_BCG doses opened for session	60	FS_Doses opened for session_Measles	20
na Kpalev Primary Health Centre	OS_Number of children given BCG	4	OS_Number vaccinated_Measles	3
na Kpalev Primary Health Centre	OS_BCG doses opened for session	60	OS_Doses opened for session_Measles	20
na Kuduku 1 Health Clinic	FS_Number of children given BCG	0	FS_Number vaccinated _Measles	0
na Kuduku 1 Health Clinic	FS_BCG doses opened for session	0	FS_Doses opened for session_Measles	0
na Kuduku 1 Health Clinic	OS_Number of children given BCG	1	OS_Number vaccinated_Measles	7
na Kuduku 1 Health Clinic	OS_BCG doses opened for session	20	OS_Doses opened for session_Measles	30
na Main Market Health Post	FS_Number of children given BCG	311	FS_Number vaccinated _Measles	272
na Main Market Health Post	FS_BCG doses opened for session	480	FS_Doses opened for session_Measles	270
na Main Market Health Post	OS_Number of children given BCG	0	OS_Number vaccinated_Measles	0
na Main Market Health Post	OS_BCG doses opened for session	40	OS_Doses opened for session_Measles	20
na Nagari Hospital	FS_Number of children given BCG	124	FS_Number vaccinated _Measles	99
na Nagari Hospital	FS_BCG doses opened for session	280	FS_Doses opened for session_Measles	170
na Nagari Hospital	OS_Number of children given BCG	0	OS_Number vaccinated_Measles	0
na Nagari Hospital	OS_BCG doses opened for session	0	OS_Doses opened for session_Measles	0
na Pevgah Primary Health Centre	FS_Number of children given BCG	14	FS_Number vaccinated _Measles	13
na Pevgah Primary Health Centre	FS_BCG doses opened for session	40	FS_Doses opened for session_Measles	10
na Pevgah Primary Health Centre	OS_Number of children given BCG	15	OS_Number vaccinated_Measles	11
na Pevgah Primary Health Centre	OS_BCG doses opened for session	40	OS_Doses opened for session_Measles	20
na Sabon Gari Health Clinic	FS_Number of children given BCG	186	FS_Number vaccinated _Measles	171
na Sabon Gari Health Clinic	FS_BCG doses opened for session	300	FS_Doses opened for session_Measles	190
na Sabon Gari Health Clinic	OS_Number of children given BCG	0	OS_Number vaccinated_Measles	0
na Sabon Gari Health Clinic	OS_BCG doses opened for session	0	OS_Doses opened for session_Measles	0
na Sabon Layi Primary Health Center	FS_Number of children given BCG	72	FS_Number vaccinated _Measles	53
na Sabon Layi Primary Health Center	FS_BCG doses opened for session	220	FS_Doses opened for session_Measles	80
na Sabon Layi Primary Health Center	OS_Number of children given BCG	0	OS_Number vaccinated_Measles	0
na Sabon Layi Primary Health Center	OS_BCG doses opened for session	0	OS_Doses opened for session_Measles	0
na Sarki Noma Health Clinic	FS_Number of children given BCG	3	FS_Number vaccinated _Measles	4
na Sarki Noma Health Clinic	FS_BCG doses opened for session	40	FS_Doses opened for session_Measles	20
na Sarki Noma Health Clinic	OS_Number of children given BCG	0	OS_Number vaccinated_Measles	0
na Sarki Noma Health Clinic	OS_BCG doses opened for session	0	OS_Doses opened for session_Measles	0
na Saura Kiriya Primary Health Centre	FS_Number of children given BCG	17	FS_Number vaccinated _Measles	18
na Saura Kiriya Primary Health Centre	FS_BCG doses opened for session	60	FS_Doses opened for session_Measles	50
na Saura Kiriya Primary Health Centre	OS_Number of children given BCG	2	OS_Number vaccinated_Measles	0
na Saura Kiriya Primary Health Centre	OS_BCG doses opened for session	20	OS_Doses opened for session_Measles	0
na Shukura Clinic	FS_Number of children given BCG	6	FS_Number vaccinated _Measles	9
na Shukura Clinic	FS_BCG doses opened for session	100	FS_Doses opened for session_Measles	10
na Shukura Clinic	OS_Number of children given BCG	0	OS_Number vaccinated_Measles	0
na Shukura Clinic	OS_BCG doses opened for session	0	OS_Doses opened for session_Measles	0
na Tila Primary Health Center	FS_Number of children given BCG	58	FS_Number vaccinated _Measles	49
na Tila Primary Health Center	FS_BCG doses opened for session	180	FS_Doses opened for session_Measles	70
na Tila Primary Health Center	OS_Number of children given BCG	15	OS_Number vaccinated_Measles	32
na Tila Primary Health Center	OS_BCG doses opened for session	100	OS_Doses opened for session_Measles	60
na Tsohon Kasuwa Primary Health Care Clinic	FS_Number of children given BCG	259	FS_Number vaccinated _Measles	195
na Tsohon Kasuwa Primary Health Care Clinic	FS_BCG doses opened for session	500	FS_Doses opened for session_Measles	310
na Tsohon Kasuwa Primary Health Care Clinic	OS_Number of children given BCG	0	OS_Number vaccinated_Measles	3
na Tsohon Kasuwa Primary Health Care Clinic	OS_BCG doses opened for session	0	OS_Doses opened for session_Measles	10
na Tudu Abu Primary Health Care	FS_Number of children given BCG	17	FS_Number vaccinated _Measles	13
na Tudu Abu Primary Health Care	FS_BCG doses opened for session	60	FS_Doses opened for session_Measles	40
na Tudu Abu Primary Health Care	OS_Number of children given BCG	10	OS_Number vaccinated_Measles	11
na Tudu Abu Primary Health Care	OS_BCG doses opened for session	40	OS_Doses opened for session_Measles	40
na Yalwan Soba Primary Health Center	FS_Number of children given BCG	17	FS_Number vaccinated _Measles	17
na Yalwan Soba Primary Health Center	FS_BCG doses opened for session	20	FS_Doses opened for session_Measles	20
na Yalwan Soba Primary Health Center	OS_Number of children given BCG	0	OS_Number vaccinated_Measles	10
na Yalwan Soba Primary Health Center	OS_BCG doses opened for session	0	OS_Doses opened for session_Measles	10
na Yarkade Health Clinic	FS_Number of children given BCG	21	FS_Number vaccinated _Measles	38
na Yarkade Health Clinic	FS_BCG doses opened for session	60	FS_Doses opened for session_Measles	90
na Yarkade Health Clinic	OS_Number of children given BCG	0	OS_Number vaccinated_Measles	5
na Yarkade Health Clinic	OS_BCG doses opened for session	0	OS_Doses opened for session_Measles	10
		1362

## Sheet: Sheet5
			Health Facilities	BCG_Doses_Opened	BCG_Children_Immunized	Measles_Doses _Opened	Measles_Children_Immunized
			Agaza Health Clinic	280	19	140	73
			Agberagba Primary Health Centre	100	25	30	23
			Ajo Primary Health Centre	40	3	20	5
			Al nur maternity	20	36	30	65
			Allah Bamu Lafiya Clinic	0	0	0	0
			Aloshi Health Clinic	340	86	150	77
			Amiri National Primary Health Centre	320	67	160	69
			Amosun Maternal and Child Health Clinic	80	27	40	33
			Angwan Jaba Primary Health Centre	160	78	130	94
			Angwan Ninzom Primary Health Centre	220	43	160	56
			Angwan Waje Health Clinic	1420	928	800	628
			Angwan Yara Health Clinic (Keana)	40	10	20	8
			Chahul Primary Health Center	80	19	40	19
			Ebenezer Maternity Clinic	240	53	170	67
			Gauta Health Clinic	320	100	220	97
			Gidan Dogo Health Clinic	60	5	40	17
			Gidan Sule Health Clinic	0	0	0	0
			Giza Primary Health Centre	120	35	50	36
			Iorgyere Primary Health Centre	60	9	30	23
			Iornya Health Clinic	20	3	10	7
			Ishoho Primary Health Centre	60	27	40	27
			Iwagu Health Clinic	200	37	90	55
			Iwanev Health Clinic	80	11	40	11
			Jigwada Health Clinic	200	46	80	33
			Kadarko Model Primary Health Centre	280	61	120	53
			Kadarko Primary Health Centre	120	29	50	28
			Kaibo Mada Health Clinic	280	151	190	107
			Kalachi Primary Health Centre	120	23	60	24
			Keana General Hospital	320	47	110	32
			Keffi Federal Medical Centre	1000	671	510	425
			Keffi General Hospital	260	136	130	87
			Kofar Pada Primary Health Centre	540	312	350	216
			Kpalev Primary Health Centre	120	13	40	5
			Kuduku 1 Health Clinic	20	1	30	7
			Main Market Health Post	520	311	290	272
			Nagari Hospital	280	124	170	99
			Pevgah Primary Health Centre	80	29	30	24
			Sabon Gari Health Clinic	300	186	190	171
			Sabon Layi Primary Health Center	220	72	80	53
			Sarki Noma Health Clinic	40	3	20	4
			Saura Kiriya Primary Health Centre	80	19	50	18
			Shukura Clinic	100	6	10	9
			Tila Primary Health Center	280	73	130	81
			Tsohon Kasuwa Primary Health Care Clinic	500	259	320	198
			Tudu Abu Primary Health Care	100	27	80	24
			Yalwan Soba Primary Health Center	20	17	30	27
			Yarkade Health Clinic	60	21	100	43

## Sheet: Sheet3
LGA	(All)
Sum of Data2	Data2
HF	FS_BCG doses opened for session	FS_Doses opened for session_Measles	FS_Doses opened for session_Penta	FS_IPV doses opened for session	FS_Number of children given BCG	FS_Number of children given IPV	FS_Number vaccinated _Measles	FS_Number vaccinated _Penta1	FS_Number vaccinated _Penta2	FS_Number vaccinated _Penta3	OS_BCG doses opened for session	OS_Doses opened for session_Measles	OS_Doses opened for session_Penta	OS_IPV doses opened for session	OS_Number of children given BCG	OS_Number of children given IPV	OS_Number vaccinated_Measles	OS_Number vaccinated_Penta1	OS_Number vaccinated_Penta2	OS_Number vaccinated_Penta3	Grand Total
na Agaza Health Clinic	0	0	0	0	0	0	0	0	0	0	0	0	0	0	0	0	0	0	0	0	0
na Agberagba Primary Health Centre	0	0	0	0	0	0	0	0	0	0	0	0	0	0	0	0	0	0	0	0	0
na Ajo Primary Health Centre	0	0	0	0	0	0	0	0	0	0	0	0	0	0	0	0	0	0	0	0	0
na Al nur maternity	0	0	0	0	0	0	0	0	0	0	0	0	0	0	0	0	0	0	0	0	0
na Allah Bamu Lafiya Clinic	0	0	0	0	0	0	0	0	0	0	0	0	0	0	0	0	0	0	0	0	0
na Aloshi Health Clinic	0	0	0	0	0	0	0	0	0	0	0	0	0	0	0	0	0	0	0	0	0
na Amiri National Primary Health Centre	0	0	0	0	0	0	0	0	0	0	0	0	0	0	0	0	0	0	0	0	0
na Amosun Maternal and Child Health Clinic	0	0	0	0	0	0	0	0	0	0	0	0	0	0	0	0	0	0	0	0	0
na Angwan Jaba Primary Health Centre	0	0	0	0	0	0	0	0	0	0	0	0	0	0	0	0	0	0	0	0	0
na Angwan Ninzom Primary Health Centre	0	0	0	0	0	0	0	0	0	0	0	0	0	0	0	0	0	0	0	0	0
na Angwan Waje Health Clinic	0	0	0	0	0	0	0	0	0	0	0	0	0	0	0	0	0	0	0	0	0
na Angwan Yara Health Clinic (Keana)	0	0	0	0	0	0	0	0	0	0	0	0	0	0	0	0	0	0	0	0	0
na Chahul Primary Health Center	0	0	0	0	0	0	0	0	0	0	0	0	0	0	0	0	0	0	0	0	0
na Ebenezer Maternity Clinic	0	0	0	0	0	0	0	0	0	0	0	0	0	0	0	0	0	0	0	0	0
na Gauta Health Clinic	0	0	0	0	0	0	0	0	0	0	0	0	0	0	0	0	0	0	0	0	0
na Gidan Dogo Health Clinic	0	0	0	0	0	0	0	0	0	0	0	0	0	0	0	0	0	0	0	0	0
na Gidan Sule Health Clinic	0	0	0	0	0	0	0	0	0	0	0	0	0	0	0	0	0	0	0	0	0
na Giza Primary Health Centre	0	0	0	0	0	0	0	0	0	0	0	0	0	0	0	0	0	0	0	0	0
na Iorgyere Primary Health Centre	0	0	0	0	0	0	0	0	0	0	0	0	0	0	0	0	0	0	0	0	0
na Iornya Health Clinic	0	0	0	0	0	0	0	0	0	0	0	0	0	0	0	0	0	0	0	0	0
na Ishoho Primary Health Centre	0	0	0	0	0	0	0	0	0	0	0	0	0	0	0	0	0	0	0	0	0
na Iwagu Health Clinic	0	0	0	0	0	0	0	0	0	0	0	0	0	0	0	0	0	0	0	0	0
na Iwanev Health Clinic	0	0	0	0	0	0	0	0	0	0	0	0	0	0	0	0	0	0	0	0	0
na Jigwada Health Clinic	0	0	0	0	0	0	0	0	0	0	0	0	0	0	0	0	0	0	0	0	0
na Kadarko Model Primary Health Centre	0	0	0	0	0	0	0	0	0	0	0	0	0	0	0	0	0	0	0	0	0
na Kadarko Primary Health Centre	0	0	0	0	0	0	0	0	0	0	0	0	0	0	0	0	0	0	0	0	0
na Kaibo Mada Health Clinic	0	0	0	0	0	0	0	0	0	0	0	0	0	0	0	0	0	0	0	0	0
na Kalachi Primary Health Centre	0	0	0	0	0	0	0	0	0	0	0	0	0	0	0	0	0	0	0	0	0
na Keana General Hospital	0	0	0	0	0	0	0	0	0	0	0	0	0	0	0	0	0	0	0	0	0
na Keffi Federal Medical Centre	0	0	0	0	0	0	0	0	0	0	0	0	0	0	0	0	0	0	0	0	0
na Keffi General Hospital	0	0	0	0	0	0	0	0	0	0	0	0	0	0	0	0	0	0	0	0	0
na Kofar Pada Primary Health Centre	0	0	0	0	0	0	0	0	0	0	0	0	0	0	0	0	0	0	0	0	0
na Kpalev Primary Health Centre	0	0	0	0	0	0	0	0	0	0	0	0	0	0	0	0	0	0	0	0	0
na Kuduku 1 Health Clinic	0	0	0	0	0	0	0	0	0	0	0	0	0	0	0	0	0	0	0	0	0
na Main Market Health Post	0	0	0	0	0	0	0	0	0	0	0	0	0	0	0	0	0	0	0	0	0
na Nagari Hospital	0	0	0	0	0	0	0	0	0	0	0	0	0	0	0	0	0	0	0	0	0
na Pevgah Primary Health Centre	0	0	0	0	0	0	0	0	0	0	0	0	0	0	0	0	0	0	0	0	0
na Sabon Gari Health Clinic	0	0	0	0	0	0	0	0	0	0	0	0	0	0	0	0	0	0	0	0	0
na Sabon Layi Primary Health Center	0	0	0	0	0	0	0	0	0	0	0	0	0	0	0	0	0	0	0	0	0
na Sarki Noma Health Clinic	0	0	0	0	0	0	0	0	0	0	0	0	0	0	0	0	0	0	0	0	0
na Saura Kiriya Primary Health Centre	0	0	0	0	0	0	0	0	0	0	0	0	0	0	0	0	0	0	0	0	0
na Shukura Clinic	0	0	0	0	0	0	0	0	0	0	0	0	0	0	0	0	0	0	0	0	0
na Tila Primary Health Center	0	0	0	0	0	0	0	0	0	0	0	0	0	0	0	0	0	0	0	0	0
na Tsohon Kasuwa Primary Health Care Clinic	0	0	0	0	0	0	0	0	0	0	0	0	0	0	0	0	0	0	0	0	0
na Tudu Abu Primary Health Care	0	0	0	0	0	0	0	0	0	0	0	0	0	0	0	0	0	0	0	0	0
na Yalwan Soba Primary Health Center	0	0	0	0	0	0	0	0	0	0	0	0	0	0	0	0	0	0	0	0	0
na Yarkade Health Clinic	0	0	0	0	0	0	0	0	0	0	0	0	0	0	0	0	0	0	0	0	0
Grand Total	0	0	0	0	0	0	0	0	0	0	0	0	0	0	0	0	0	0	0	0	0

## Sheet: Sheet1
LGA	Ward	HF	Data	2017-12-01	2018-01-01	2018-02-01	2018-03-01	2018-04-01
Keana	Agaza	na Agaza Health Clinic	FS_Number of children given BCG	0	2	2	1	2
Keana	Agaza	na Agaza Health Clinic	FS_BCG doses opened for session	20	40	20	20	20
Keana	Agaza	na Agaza Health Clinic	FS_Number of children given IPV	2	5	3	1	20
Keana	Agaza	na Agaza Health Clinic	FS_IPV doses opened for session	30	0	0	0	10
Keana	Agaza	na Agaza Health Clinic	FS_Number vaccinated _Penta1	13	5	3	2	3
Keana	Agaza	na Agaza Health Clinic	FS_Number vaccinated _Penta2	23	8	2	2	3
Keana	Agaza	na Agaza Health Clinic	FS_Number vaccinated _Penta3	32	5	3	1	3
Keana	Agaza	na Agaza Health Clinic	FS_Doses opened for session_Penta	10	20	0	10	10
Keana	Agaza	na Agaza Health Clinic	FS_Number vaccinated _Measles	4	16	3	5	3
Keana	Agaza	na Agaza Health Clinic	FS_Doses opened for session_Measles	0	20	10	10	10
Keana	Agaza	na Agaza Health Clinic	OS_Number of children given BCG	2	3	2	5	0
Keana	Agaza	na Agaza Health Clinic	OS_BCG doses opened for session	40	40	20	60	0
Keana	Agaza	na Agaza Health Clinic	OS_Number of children given IPV	5	6	1	10	0
Keana	Agaza	na Agaza Health Clinic	OS_IPV doses opened for session	0	0	0	0	0
Keana	Agaza	na Agaza Health Clinic	OS_Number vaccinated_Measles	15	8	1	18	0
Keana	Agaza	na Agaza Health Clinic	OS_Doses opened for session_Measles	20	20	10	40	0
Keana	Agaza	na Agaza Health Clinic	OS_Number vaccinated_Penta1	7	6	2	13	0
Keana	Agaza	na Agaza Health Clinic	OS_Number vaccinated_Penta2	6	6	2	11	0
Keana	Agaza	na Agaza Health Clinic	OS_Number vaccinated_Penta3	5	6	1	10	0
Keana	Agaza	na Agaza Health Clinic	OS_Doses opened for session_Penta	20	20	10	40	0
Keana	Agaza	na Ishoho Primary Health Centre	FS_Number of children given BCG	19	5	0	0	0
Keana	Agaza	na Ishoho Primary Health Centre	FS_BCG doses opened for session	60	20	0	0	0
Keana	Agaza	na Ishoho Primary Health Centre	FS_Number of children given IPV	6	1	0	0	0
Keana	Agaza	na Ishoho Primary Health Centre	FS_IPV doses opened for session	30	10	0	0	0
Keana	Agaza	na Ishoho Primary Health Centre	FS_Number vaccinated _Penta1	8	2	0	0	0
Keana	Agaza	na Ishoho Primary Health Centre	FS_Number vaccinated _Penta2	5	3	0	0	0
Keana	Agaza	na Ishoho Primary Health Centre	FS_Number vaccinated _Penta3	6	1	0	0	0
Keana	Agaza	na Ishoho Primary Health Centre	FS_Doses opened for session_Penta	30	10	0	0	0
Keana	Agaza	na Ishoho Primary Health Centre	FS_Number vaccinated _Measles	8	0	0	0	0
Keana	Agaza	na Ishoho Primary Health Centre	FS_Doses opened for session_Measles	10	0	0	0	0
Keana	Agaza	na Ishoho Primary Health Centre	OS_Number of children given BCG	1	0	0	0	0
Keana	Agaza	na Ishoho Primary Health Centre	OS_BCG doses opened for session	20	0	0	0	0
Keana	Agaza	na Ishoho Primary Health Centre	OS_Number of children given IPV	7	0	0	0	0
Keana	Agaza	na Ishoho Primary Health Centre	OS_IPV doses opened for session	0	0	0	0	0
Keana	Agaza	na Ishoho Primary Health Centre	OS_Number vaccinated_Measles	15	0	0	0	0
Keana	Agaza	na Ishoho Primary Health Centre	OS_Doses opened for session_Measles	20	0	0	0	0
Keana	Agaza	na Ishoho Primary Health Centre	OS_Number vaccinated_Penta1	0	0	0	0	0
Keana	Agaza	na Ishoho Primary Health Centre	OS_Number vaccinated_Penta2	5	0	0	0	0
Keana	Agaza	na Ishoho Primary Health Centre	OS_Number vaccinated_Penta3	7	0	0	0	0
Keana	Agaza	na Ishoho Primary Health Centre	OS_Doses opened for session_Penta	20	0	0	0	0
Keana	Aloshi	na Aloshi Health Clinic	FS_Number of children given BCG	0	0	0	0	0
Keana	Aloshi	na Aloshi Health Clinic	FS_BCG doses opened for session	0	0	0	0	0
Keana	Aloshi	na Aloshi Health Clinic	FS_Number of children given IPV	0	0	0	0	0
Keana	Aloshi	na Aloshi Health Clinic	FS_IPV doses opened for session	20	0	0	0	0
Keana	Aloshi	na Aloshi Health Clinic	FS_Number vaccinated _Penta1	0	0	0	0	0
Keana	Aloshi	na Aloshi Health Clinic	FS_Number vaccinated _Penta2	0	0	0	0	0
Keana	Aloshi	na Aloshi Health Clinic	FS_Number vaccinated _Penta3	0	0	0	0	0
Keana	Aloshi	na Aloshi Health Clinic	FS_Doses opened for session_Penta	0	0	0	0	0
Keana	Aloshi	na Aloshi Health Clinic	FS_Number vaccinated _Measles	0	0	0	0	0
Keana	Aloshi	na Aloshi Health Clinic	FS_Doses opened for session_Measles	0	0	0	0	0
Keana	Aloshi	na Aloshi Health Clinic	OS_Number of children given BCG	3	0	0	0	0
Keana	Aloshi	na Aloshi Health Clinic	OS_BCG doses opened for session	40	0	0	0	0
Keana	Aloshi	na Aloshi Health Clinic	OS_Number of children given IPV	5	0	0	0	0
Keana	Aloshi	na Aloshi Health Clinic	OS_IPV doses opened for session	0	0	0	0	0
Keana	Aloshi	na Aloshi Health Clinic	OS_Number vaccinated_Measles	5	0	0	0	0
Keana	Aloshi	na Aloshi Health Clinic	OS_Doses opened for session_Measles	20	0	0	0	0
Keana	Aloshi	na Aloshi Health Clinic	OS_Number vaccinated_Penta1	3	0	0	0	0
Keana	Aloshi	na Aloshi Health Clinic	OS_Number vaccinated_Penta2	2	0	0	0	0
Keana	Aloshi	na Aloshi Health Clinic	OS_Number vaccinated_Penta3	5	0	0	0	0
Keana	Aloshi	na Aloshi Health Clinic	OS_Doses opened for session_Penta	20	0	0	0	0
Keana	Aloshi	na Pevgah Primary Health Centre	FS_Number of children given BCG	0	0	16	1	19
Keana	Aloshi	na Pevgah Primary Health Centre	FS_BCG doses opened for session	0	0	20	0	0
Keana	Aloshi	na Pevgah Primary Health Centre	FS_Number of children given IPV	0	0	10	16	20
Keana	Aloshi	na Pevgah Primary Health Centre	FS_IPV doses opened for session	0	0	20	10	0
Keana	Aloshi	na Pevgah Primary Health Centre	FS_Number vaccinated _Penta1	0	0	13	5	5
Keana	Aloshi	na Pevgah Primary Health Centre	FS_Number vaccinated _Penta2	0	0	13	6	6
Keana	Aloshi	na Pevgah Primary Health Centre	FS_Number vaccinated _Penta3	0	0	15	2	60
Keana	Aloshi	na Pevgah Primary Health Centre	FS_Doses opened for session_Penta	0	0	20	10	0
Keana	Aloshi	na Pevgah Primary Health Centre	FS_Number vaccinated _Measles	0	0	17	18	30
Keana	Aloshi	na Pevgah Primary Health Centre	FS_Doses opened for session_Measles	0	0	20	10	0
Keana	Aloshi	na Pevgah Primary Health Centre	OS_Number of children given BCG	0	0	0	0	0
Keana	Aloshi	na Pevgah Primary Health Centre	OS_BCG doses opened for session	0	0	0	0	0
Keana	Aloshi	na Pevgah Primary Health Centre	OS_Number of children given IPV	0	0	0	0	0
Keana	Aloshi	na Pevgah Primary Health Centre	OS_IPV doses opened for session	0	0	0	0	0
Keana	Aloshi	na Pevgah Primary Health Centre	OS_Number vaccinated_Measles	0	0	0	0	0
Keana	Aloshi	na Pevgah Primary Health Centre	OS_Doses opened for session_Measles	0	0	0	0	0
Keana	Aloshi	na Pevgah Primary Health Centre	OS_Number vaccinated_Penta1	0	0	0	0	0
Keana	Aloshi	na Pevgah Primary Health Centre	OS_Number vaccinated_Penta2	0	0	0	0	0
Keana	Aloshi	na Pevgah Primary Health Centre	OS_Number vaccinated_Penta3	0	0	0	0	0
Keana	Aloshi	na Pevgah Primary Health Centre	OS_Doses opened for session_Penta	0	0	0	0	0
Keana	Amiri	na Amiri National Primary Health Centre	FS_Number of children given BCG	0	0	0	0	0
Keana	Amiri	na Amiri National Primary Health Centre	FS_BCG doses opened for session	0	0	0	0	0
Keana	Amiri	na Amiri National Primary Health Centre	FS_Number of children given IPV	0	0	0	0	0
Keana	Amiri	na Amiri National Primary Health Centre	FS_IPV doses opened for session	0	0	0	0	0
Keana	Amiri	na Amiri National Primary Health Centre	FS_Number vaccinated _Penta1	0	0	0	0	0
Keana	Amiri	na Amiri National Primary Health Centre	FS_Number vaccinated _Penta2	0	0	0	0	0
Keana	Amiri	na Amiri National Primary Health Centre	FS_Number vaccinated _Penta3	0	0	0	0	0
Keana	Amiri	na Amiri National Primary Health Centre	FS_Doses opened for session_Penta	0	0	0	0	0
Keana	Amiri	na Amiri National Primary Health Centre	FS_Number vaccinated _Measles	0	0	0	0	0
Keana	Amiri	na Amiri National Primary Health Centre	FS_Doses opened for session_Measles	0	0	0	0	0
Keana	Amiri	na Amiri National Primary Health Centre	OS_Number of children given BCG	0	0	0	0	0
Keana	Amiri	na Amiri National Primary Health Centre	OS_BCG doses opened for session	0	0	0	0	0
Keana	Amiri	na Amiri National Primary Health Centre	OS_Number of children given IPV	0	0	0	0	0
Keana	Amiri	na Amiri National Primary Health Centre	OS_IPV doses opened for session	0	0	0	0	0
Keana	Amiri	na Amiri National Primary Health Centre	OS_Number vaccinated_Measles	0	0	0	0	0
Keana	Amiri	na Amiri National Primary Health Centre	OS_Doses opened for session_Measles	0	0	0	0	0
Keana	Amiri	na Amiri National Primary Health Centre	OS_Number vaccinated_Penta1	0	0	0	0	0
Keana	Amiri	na Amiri National Primary Health Centre	OS_Number vaccinated_Penta2	0	0	0	0	0
Keana	Amiri	na Amiri National Primary Health Centre	OS_Number vaccinated_Penta3	0	0	0	0	0
Keana	Amiri	na Amiri National Primary Health Centre	OS_Doses opened for session_Penta	0	0	0	0	0
Keana	Galadima	na Iwanev Health Clinic	FS_Number of children given BCG	7	31	5	3	4
Keana	Galadima	na Iwanev Health Clinic	FS_BCG doses opened for session	40	80	20	20	20
Keana	Galadima	na Iwanev Health Clinic	FS_Number of children given IPV	10	28	2	2	2
Keana	Galadima	na Iwanev Health Clinic	FS_IPV doses opened for session	30	70	30	40	0
Keana	Galadima	na Iwanev Health Clinic	FS_Number vaccinated _Penta1	14	17	4	5	5
Keana	Galadima	na Iwanev Health Clinic	FS_Number vaccinated _Penta2	4	6	2	3	2
Keana	Galadima	na Iwanev Health Clinic	FS_Number vaccinated _Penta3	11	20	2	2	2
Keana	Galadima	na Iwanev Health Clinic	FS_Doses opened for session_Penta	20	50	10	10	0
Keana	Galadima	na Iwanev Health Clinic	FS_Number vaccinated _Measles	14	35	0	2	0
Keana	Galadima	na Iwanev Health Clinic	FS_Doses opened for session_Measles	10	60	0	10	0
Keana	Galadima	na Iwanev Health Clinic	OS_Number of children given BCG	6	5	10	15	0
Keana	Galadima	na Iwanev Health Clinic	OS_BCG doses opened for session	20	20	60	60	0
Keana	Galadima	na Iwanev Health Clinic	OS_Number of children given IPV	5	6	9	12	0
Keana	Galadima	na Iwanev Health Clinic	OS_IPV doses opened for session	0	0	0	0	0
Keana	Galadima	na Iwanev Health Clinic	OS_Number vaccinated_Measles	7	10	7	2	0
Keana	Galadima	na Iwanev Health Clinic	OS_Doses opened for session_Measles	10	20	30	10	0
Keana	Galadima	na Iwanev Health Clinic	OS_Number vaccinated_Penta1	2	8	8	11	0
Keana	Galadima	na Iwanev Health Clinic	OS_Number vaccinated_Penta2	1	4	9	5	0
Keana	Galadima	na Iwanev Health Clinic	OS_Number vaccinated_Penta3	5	4	9	12	0
Keana	Galadima	na Iwanev Health Clinic	OS_Doses opened for session_Penta	10	20	30	30	0
Keana	Galadima	na Kpalev Primary Health Centre	FS_Number of children given BCG	7	16	17	14	5
Keana	Galadima	na Kpalev Primary Health Centre	FS_BCG doses opened for session	40	80	80	60	40
Keana	Galadima	na Kpalev Primary Health Centre	FS_Number of children given IPV	10	15	13	13	2
Keana	Galadima	na Kpalev Primary Health Centre	FS_IPV doses opened for session	30	40	50	30	10
Keana	Galadima	na Kpalev Primary Health Centre	FS_Number vaccinated _Penta1	8	14	11	10	6
Keana	Galadima	na Kpalev Primary Health Centre	FS_Number vaccinated _Penta2	8	13	11	7	3
Keana	Galadima	na Kpalev Primary Health Centre	FS_Number vaccinated _Penta3	9	15	13	13	3
Keana	Galadima	na Kpalev Primary Health Centre	FS_Doses opened for session_Penta	30	70	40	20	10
Keana	Galadima	na Kpalev Primary Health Centre	FS_Number vaccinated _Measles	9	19	11	11	4
Keana	Galadima	na Kpalev Primary Health Centre	FS_Doses opened for session_Measles	30	40	40	30	10
Keana	Galadima	na Kpalev Primary Health Centre	OS_Number of children given BCG	0	0	5	3	0
Keana	Galadima	na Kpalev Primary Health Centre	OS_BCG doses opened for session	0	0	20	0	0
Keana	Galadima	na Kpalev Primary Health Centre	OS_Number of children given IPV	0	0	2	10	0
Keana	Galadima	na Kpalev Primary Health Centre	OS_IPV doses opened for session	0	0	0	0	0
Keana	Galadima	na Kpalev Primary Health Centre	OS_Number vaccinated_Measles	0	0	5	10	0
Keana	Galadima	na Kpalev Primary Health Centre	OS_Doses opened for session_Measles	0	0	10	0	0
Keana	Galadima	na Kpalev Primary Health Centre	OS_Number vaccinated_Penta1	0	0	4	4	0
Keana	Galadima	na Kpalev Primary Health Centre	OS_Number vaccinated_Penta2	0	0	3	6	0
Keana	Galadima	na Kpalev Primary Health Centre	OS_Number vaccinated_Penta3	0	0	2	20	0
Keana	Galadima	na Kpalev Primary Health Centre	OS_Doses opened for session_Penta	0	0	10	0	0
Keana	Iwagu	na Chahul Primary Health Center	FS_Number of children given BCG	1	7	2	0	17
Keana	Iwagu	na Chahul Primary Health Center	FS_BCG doses opened for session	0	20	20	0	40
Keana	Iwagu	na Chahul Primary Health Center	FS_Number of children given IPV	0	8	11	0	32
Keana	Iwagu	na Chahul Primary Health Center	FS_IPV doses opened for session	0	20	0	0	40
Keana	Iwagu	na Chahul Primary Health Center	FS_Number vaccinated _Penta1	0	4	7	0	10
Keana	Iwagu	na Chahul Primary Health Center	FS_Number vaccinated _Penta2	0	4	9	0	6
Keana	Iwagu	na Chahul Primary Health Center	FS_Number vaccinated _Penta3	0	8	11	0	14
Keana	Iwagu	na Chahul Primary Health Center	FS_Doses opened for session_Penta	0	20	20	0	40
Keana	Iwagu	na Chahul Primary Health Center	FS_Number vaccinated _Measles	0	10	0	0	23
Keana	Iwagu	na Chahul Primary Health Center	FS_Doses opened for session_Measles	0	20	0	0	20
Keana	Iwagu	na Chahul Primary Health Center	OS_Number of children given BCG	0	0	0	0	0
Keana	Iwagu	na Chahul Primary Health Center	OS_BCG doses opened for session	0	0	0	0	0
Keana	Iwagu	na Chahul Primary Health Center	OS_Number of children given IPV	0	0	0	0	0
Keana	Iwagu	na Chahul Primary Health Center	OS_IPV doses opened for session	0	0	0	0	0
Keana	Iwagu	na Chahul Primary Health Center	OS_Number vaccinated_Measles	0	0	0	0	0
Keana	Iwagu	na Chahul Primary Health Center	OS_Doses opened for session_Measles	0	0	0	0	0
Keana	Iwagu	na Chahul Primary Health Center	OS_Number vaccinated_Penta1	0	0	0	0	0
Keana	Iwagu	na Chahul Primary Health Center	OS_Number vaccinated_Penta2	0	0	0	0	0
Keana	Iwagu	na Chahul Primary Health Center	OS_Number vaccinated_Penta3	0	0	0	0	0
Keana	Iwagu	na Chahul Primary Health Center	OS_Doses opened for session_Penta	0	0	0	0	0
Keana	Iwagu	na Iwagu Health Clinic	FS_Number of children given BCG	20	15	14	14	13
Keana	Iwagu	na Iwagu Health Clinic	FS_BCG doses opened for session	40	20	20	40	20
Keana	Iwagu	na Iwagu Health Clinic	FS_Number of children given IPV	10	14	14	10	11
Keana	Iwagu	na Iwagu Health Clinic	FS_IPV doses opened for session	40	30	50	30	50
Keana	Iwagu	na Iwagu Health Clinic	FS_Number vaccinated _Penta1	13	11	13	15	10
Keana	Iwagu	na Iwagu Health Clinic	FS_Number vaccinated _Penta2	11	14	7	9	6
Keana	Iwagu	na Iwagu Health Clinic	FS_Number vaccinated _Penta3	10	12	14	5	11
Keana	Iwagu	na Iwagu Health Clinic	FS_Doses opened for session_Penta	50	40	50	50	30
Keana	Iwagu	na Iwagu Health Clinic	FS_Number vaccinated _Measles	16	0	11	17	7
Keana	Iwagu	na Iwagu Health Clinic	FS_Doses opened for session_Measles	20	0	20	20	10
Keana	Iwagu	na Iwagu Health Clinic	OS_Number of children given BCG	0	0	0	2	0
Keana	Iwagu	na Iwagu Health Clinic	OS_BCG doses opened for session	0	0	0	20	0
Keana	Iwagu	na Iwagu Health Clinic	OS_Number of children given IPV	0	0	9	2	2
Keana	Iwagu	na Iwagu Health Clinic	OS_IPV doses opened for session	0	0	10	10	10
Keana	Iwagu	na Iwagu Health Clinic	OS_Number vaccinated_Measles	0	16	25	2	0
Keana	Iwagu	na Iwagu Health Clinic	OS_Doses opened for session_Measles	0	20	30	10	0
Keana	Iwagu	na Iwagu Health Clinic	OS_Number vaccinated_Penta1	0	8	10	2	4
Keana	Iwagu	na Iwagu Health Clinic	OS_Number vaccinated_Penta2	0	1	3	2	2
Keana	Iwagu	na Iwagu Health Clinic	OS_Number vaccinated_Penta3	0	0	1	2	3
Keana	Iwagu	na Iwagu Health Clinic	OS_Doses opened for session_Penta	0	10	20	10	20
Keana	Iwagu	na Kuduku 1 Health Clinic	FS_Number of children given BCG	7	8	8	12	8
Keana	Iwagu	na Kuduku 1 Health Clinic	FS_BCG doses opened for session	40	40	40	60	40
Keana	Iwagu	na Kuduku 1 Health Clinic	FS_Number of children given IPV	6	7	18	24	10
Keana	Iwagu	na Kuduku 1 Health Clinic	FS_IPV doses opened for session	30	20	40	50	30
Keana	Iwagu	na Kuduku 1 Health Clinic	FS_Number vaccinated _Penta1	5	7	12	7	5
Keana	Iwagu	na Kuduku 1 Health Clinic	FS_Number vaccinated _Penta2	6	12	14	6	6
Keana	Iwagu	na Kuduku 1 Health Clinic	FS_Number vaccinated _Penta3	6	7	18	20	10
Keana	Iwagu	na Kuduku 1 Health Clinic	FS_Doses opened for session_Penta	20	30	50	50	30
Keana	Iwagu	na Kuduku 1 Health Clinic	FS_Number vaccinated _Measles	5	8	7	20	11
Keana	Iwagu	na Kuduku 1 Health Clinic	FS_Doses opened for session_Measles	20	20	40	40	20
Keana	Iwagu	na Kuduku 1 Health Clinic	OS_Number of children given BCG	0	0	0	0	0
Keana	Iwagu	na Kuduku 1 Health Clinic	OS_BCG doses opened for session	0	0	0	0	0
Keana	Iwagu	na Kuduku 1 Health Clinic	OS_Number of children given IPV	0	0	0	0	0
Keana	Iwagu	na Kuduku 1 Health Clinic	OS_IPV doses opened for session	0	0	0	0	0
Keana	Iwagu	na Kuduku 1 Health Clinic	OS_Number vaccinated_Measles	0	5	0	0	0
Keana	Iwagu	na Kuduku 1 Health Clinic	OS_Doses opened for session_Measles	10	10	0	0	0
Keana	Iwagu	na Kuduku 1 Health Clinic	OS_Number vaccinated_Penta1	0	1	0	0	1
Keana	Iwagu	na Kuduku 1 Health Clinic	OS_Number vaccinated_Penta2	0	2	0	0	1
Keana	Iwagu	na Kuduku 1 Health Clinic	OS_Number vaccinated_Penta3	0	0	0	0	0
Keana	Iwagu	na Kuduku 1 Health Clinic	OS_Doses opened for session_Penta	10	10	0	0	0
Keana	Kadarko	na Gidan Dogo Health Clinic	FS_Number of children given BCG	203	284	116	136	184
Keana	Kadarko	na Gidan Dogo Health Clinic	FS_BCG doses opened for session	300	380	180	220	340
Keana	Kadarko	na Gidan Dogo Health Clinic	FS_Number of children given IPV	104	169	111	106	84
Keana	Kadarko	na Gidan Dogo Health Clinic	FS_IPV doses opened for session	120	220	130	130	190
Keana	Kadarko	na Gidan Dogo Health Clinic	FS_Number vaccinated _Penta1	143	186	119	91	92
Keana	Kadarko	na Gidan Dogo Health Clinic	FS_Number vaccinated _Penta2	131	162	139	135	74
Keana	Kadarko	na Gidan Dogo Health Clinic	FS_Number vaccinated _Penta3	104	169	111	105	84
Keana	Kadarko	na Gidan Dogo Health Clinic	FS_Doses opened for session_Penta	430	570	390	330	330
Keana	Kadarko	na Gidan Dogo Health Clinic	FS_Number vaccinated _Measles	162	286	51	70	59
Keana	Kadarko	na Gidan Dogo Health Clinic	FS_Doses opened for session_Measles	190	320	80	100	110
Keana	Kadarko	na Gidan Dogo Health Clinic	OS_Number of children given BCG	0	0	0	0	5
Keana	Kadarko	na Gidan Dogo Health Clinic	OS_BCG doses opened for session	0	0	0	0	0
Keana	Kadarko	na Gidan Dogo Health Clinic	OS_Number of children given IPV	6	4	4	6	9
Keana	Kadarko	na Gidan Dogo Health Clinic	OS_IPV doses opened for session	10	0	10	10	10
Keana	Kadarko	na Gidan Dogo Health Clinic	OS_Number vaccinated_Measles	0	0	0	0	0
Keana	Kadarko	na Gidan Dogo Health Clinic	OS_Doses opened for session_Measles	0	0	0	0	0
Keana	Kadarko	na Gidan Dogo Health Clinic	OS_Number vaccinated_Penta1	4	2	2	1	6
Keana	Kadarko	na Gidan Dogo Health Clinic	OS_Number vaccinated_Penta2	2	2	2	4	6
Keana	Kadarko	na Gidan Dogo Health Clinic	OS_Number vaccinated_Penta3	6	4	4	6	9
Keana	Kadarko	na Gidan Dogo Health Clinic	OS_Doses opened for session_Penta	20	10	10	20	30
Keana	Kadarko	na Gidan Sule Health Clinic	FS_Number of children given BCG	0	3	0	0	0
Keana	Kadarko	na Gidan Sule Health Clinic	FS_BCG doses opened for session	0	20	0	0	0
Keana	Kadarko	na Gidan Sule Health Clinic	FS_Number of children given IPV	0	3	0	0	0
Keana	Kadarko	na Gidan Sule Health Clinic	FS_IPV doses opened for session	10	10	0	0	0
Keana	Kadarko	na Gidan Sule Health Clinic	FS_Number vaccinated _Penta1	0	2	0	0	0
Keana	Kadarko	na Gidan Sule Health Clinic	FS_Number vaccinated _Penta2	0	3	0	0	0
Keana	Kadarko	na Gidan Sule Health Clinic	FS_Number vaccinated _Penta3	0	3	0	0	0
Keana	Kadarko	na Gidan Sule Health Clinic	FS_Doses opened for session_Penta	0	10	0	0	0
Keana	Kadarko	na Gidan Sule Health Clinic	FS_Number vaccinated _Measles	0	4	0	0	0
Keana	Kadarko	na Gidan Sule Health Clinic	FS_Doses opened for session_Measles	0	10	0	0	0
Keana	Kadarko	na Gidan Sule Health Clinic	OS_Number of children given BCG	7	0	0	0	0
Keana	Kadarko	na Gidan Sule Health Clinic	OS_BCG doses opened for session	20	0	0	0	0
Keana	Kadarko	na Gidan Sule Health Clinic	OS_Number of children given IPV	2	0	0	0	0
Keana	Kadarko	na Gidan Sule Health Clinic	OS_IPV doses opened for session	0	0	0	0	0
Keana	Kadarko	na Gidan Sule Health Clinic	OS_Number vaccinated_Measles	4	0	0	0	0
Keana	Kadarko	na Gidan Sule Health Clinic	OS_Doses opened for session_Measles	10	0	0	0	0
Keana	Kadarko	na Gidan Sule Health Clinic	OS_Number vaccinated_Penta1	4	0	0	0	0
Keana	Kadarko	na Gidan Sule Health Clinic	OS_Number vaccinated_Penta2	3	0	0	0	0
Keana	Kadarko	na Gidan Sule Health Clinic	OS_Number vaccinated_Penta3	2	0	0	0	0
Keana	Kadarko	na Gidan Sule Health Clinic	OS_Doses opened for session_Penta	10	0	0	0	0
Keana	Kadarko	na Kadarko Model Primary Health Centre	FS_Number of children given BCG	6	0	0	0	4
Keana	Kadarko	na Kadarko Model Primary Health Centre	FS_BCG doses opened for session	20	0	0	0	20
Keana	Kadarko	na Kadarko Model Primary Health Centre	FS_Number of children given IPV	6	0	0	0	7
Keana	Kadarko	na Kadarko Model Primary Health Centre	FS_IPV doses opened for session	30	0	0	0	10
Keana	Kadarko	na Kadarko Model Primary Health Centre	FS_Number vaccinated _Penta1	4	0	0	0	4
Keana	Kadarko	na Kadarko Model Primary Health Centre	FS_Number vaccinated _Penta2	3	0	0	0	3
Keana	Kadarko	na Kadarko Model Primary Health Centre	FS_Number vaccinated _Penta3	3	0	0	0	2
Keana	Kadarko	na Kadarko Model Primary Health Centre	FS_Doses opened for session_Penta	10	0	0	0	10
Keana	Kadarko	na Kadarko Model Primary Health Centre	FS_Number vaccinated _Measles	6	0	0	0	4
Keana	Kadarko	na Kadarko Model Primary Health Centre	FS_Doses opened for session_Measles	10	0	0	0	10
Keana	Kadarko	na Kadarko Model Primary Health Centre	OS_Number of children given BCG	9	0	0	0	0
Keana	Kadarko	na Kadarko Model Primary Health Centre	OS_BCG doses opened for session	40	0	0	0	0
Keana	Kadarko	na Kadarko Model Primary Health Centre	OS_Number of children given IPV	9	0	0	0	0
Keana	Kadarko	na Kadarko Model Primary Health Centre	OS_IPV doses opened for session	0	0	0	0	0
Keana	Kadarko	na Kadarko Model Primary Health Centre	OS_Number vaccinated_Measles	9	0	0	0	0
Keana	Kadarko	na Kadarko Model Primary Health Centre	OS_Doses opened for session_Measles	20	0	0	0	0
Keana	Kadarko	na Kadarko Model Primary Health Centre	OS_Number vaccinated_Penta1	5	0	0	0	0
Keana	Kadarko	na Kadarko Model Primary Health Centre	OS_Number vaccinated_Penta2	5	0	0	0	0
Keana	Kadarko	na Kadarko Model Primary Health Centre	OS_Number vaccinated_Penta3	4	0	0	0	0
Keana	Kadarko	na Kadarko Model Primary Health Centre	OS_Doses opened for session_Penta	20	0	0	0	0
Keana	Kadarko	na Kadarko Primary Health Centre	FS_Number of children given BCG	1	16	8	10	18
Keana	Kadarko	na Kadarko Primary Health Centre	FS_BCG doses opened for session	20	40	80	20	80
Keana	Kadarko	na Kadarko Primary Health Centre	FS_Number of children given IPV	10	9	3	4	17
Keana	Kadarko	na Kadarko Primary Health Centre	FS_IPV doses opened for session	30	50	10	30	50
Keana	Kadarko	na Kadarko Primary Health Centre	FS_Number vaccinated _Penta1	13	18	0	12	21
Keana	Kadarko	na Kadarko Primary Health Centre	FS_Number vaccinated _Penta2	10	12	0	2	55
Keana	Kadarko	na Kadarko Primary Health Centre	FS_Number vaccinated _Penta3	10	9	3	3	16
Keana	Kadarko	na Kadarko Primary Health Centre	FS_Doses opened for session_Penta	40	50	10	40	50
Keana	Kadarko	na Kadarko Primary Health Centre	FS_Number vaccinated _Measles	7	35	4	7	14
Keana	Kadarko	na Kadarko Primary Health Centre	FS_Doses opened for session_Measles	20	60	30	20	40
Keana	Kadarko	na Kadarko Primary Health Centre	OS_Number of children given BCG	0	0	0	0	0
Keana	Kadarko	na Kadarko Primary Health Centre	OS_BCG doses opened for session	0	0	0	0	0
Keana	Kadarko	na Kadarko Primary Health Centre	OS_Number of children given IPV	0	0	0	0	0
Keana	Kadarko	na Kadarko Primary Health Centre	OS_IPV doses opened for session	0	0	0	0	0
Keana	Kadarko	na Kadarko Primary Health Centre	OS_Number vaccinated_Measles	0	0	0	0	0
Keana	Kadarko	na Kadarko Primary Health Centre	OS_Doses opened for session_Measles	0	0	0	0	0
Keana	Kadarko	na Kadarko Primary Health Centre	OS_Number vaccinated_Penta1	0	0	0	0	0
Keana	Kadarko	na Kadarko Primary Health Centre	OS_Number vaccinated_Penta2	0	0	0	0	0
Keana	Kadarko	na Kadarko Primary Health Centre	OS_Number vaccinated_Penta3	0	0	0	0	0
Keana	Kadarko	na Kadarko Primary Health Centre	OS_Doses opened for session_Penta	0	0	0	0	0
Keana	Kadarko	na Sarki Noma Health Clinic	FS_Number of children given BCG	19	30	24	15	12
Keana	Kadarko	na Sarki Noma Health Clinic	FS_BCG doses opened for session	60	80	80	60	40
Keana	Kadarko	na Sarki Noma Health Clinic	FS_Number of children given IPV	11	23	24	10	8
Keana	Kadarko	na Sarki Noma Health Clinic	FS_IPV doses opened for session	50	70	60	40	30
Keana	Kadarko	na Sarki Noma Health Clinic	FS_Number vaccinated _Penta1	18	28	19	4	7
Keana	Kadarko	na Sarki Noma Health Clinic	FS_Number vaccinated _Penta2	10	21	14	6	4
Keana	Kadarko	na Sarki Noma Health Clinic	FS_Number vaccinated _Penta3	11	23	24	10	8
Keana	Kadarko	na Sarki Noma Health Clinic	FS_Doses opened for session_Penta	50	90	80	30	30
Keana	Kadarko	na Sarki Noma Health Clinic	FS_Number vaccinated _Measles	16	26	28	12	10
Keana	Kadarko	na Sarki Noma Health Clinic	FS_Doses opened for session_Measles	30	40	70	30	30
Keana	Kadarko	na Sarki Noma Health Clinic	OS_Number of children given BCG	0	0	0	0	0
Keana	Kadarko	na Sarki Noma Health Clinic	OS_BCG doses opened for session	0	0	0	0	0
Keana	Kadarko	na Sarki Noma Health Clinic	OS_Number of children given IPV	1	1	1	3	0
Keana	Kadarko	na Sarki Noma Health Clinic	OS_IPV doses opened for session	10	10	10	20	0
Keana	Kadarko	na Sarki Noma Health Clinic	OS_Number vaccinated_Measles	0	0	4	1	0
Keana	Kadarko	na Sarki Noma Health Clinic	OS_Doses opened for session_Measles	0	0	10	10	0
Keana	Kadarko	na Sarki Noma Health Clinic	OS_Number vaccinated_Penta1	1	2	3	4	0
Keana	Kadarko	na Sarki Noma Health Clinic	OS_Number vaccinated_Penta2	1	1	2	2	0
Keana	Kadarko	na Sarki Noma Health Clinic	OS_Number vaccinated_Penta3	1	1	1	3	0
Keana	Kadarko	na Sarki Noma Health Clinic	OS_Doses opened for session_Penta	10	10	10	20	0
Keana	Kwara	na Angwan Yara Health Clinic (Keana)	FS_Number of children given BCG	0	5	0	0	0
Keana	Kwara	na Angwan Yara Health Clinic (Keana)	FS_BCG doses opened for session	0	40	0	0	0
Keana	Kwara	na Angwan Yara Health Clinic (Keana)	FS_Number of children given IPV	0	10	0	0	0
Keana	Kwara	na Angwan Yara Health Clinic (Keana)	FS_IPV doses opened for session	10	30	0	0	0
Keana	Kwara	na Angwan Yara Health Clinic (Keana)	FS_Number vaccinated _Penta1	0	10	3	0	0
Keana	Kwara	na Angwan Yara Health Clinic (Keana)	FS_Number vaccinated _Penta2	0	15	4	0	0
Keana	Kwara	na Angwan Yara Health Clinic (Keana)	FS_Number vaccinated _Penta3	0	10	2	0	0
Keana	Kwara	na Angwan Yara Health Clinic (Keana)	FS_Doses opened for session_Penta	0	40	10	0	0
Keana	Kwara	na Angwan Yara Health Clinic (Keana)	FS_Number vaccinated _Measles	0	12	0	0	0
Keana	Kwara	na Angwan Yara Health Clinic (Keana)	FS_Doses opened for session_Measles	0	30	0	0	0
Keana	Kwara	na Angwan Yara Health Clinic (Keana)	OS_Number of children given BCG	0	0	0	0	0
Keana	Kwara	na Angwan Yara Health Clinic (Keana)	OS_BCG doses opened for session	20	0	0	0	0
Keana	Kwara	na Angwan Yara Health Clinic (Keana)	OS_Number of children given IPV	3	0	0	0	0
Keana	Kwara	na Angwan Yara Health Clinic (Keana)	OS_IPV doses opened for session	0	0	0	0	0
Keana	Kwara	na Angwan Yara Health Clinic (Keana)	OS_Number vaccinated_Measles	5	0	0	0	0
Keana	Kwara	na Angwan Yara Health Clinic (Keana)	OS_Doses opened for session_Measles	10	0	0	0	0
Keana	Kwara	na Angwan Yara Health Clinic (Keana)	OS_Number vaccinated_Penta1	3	0	0	0	0
Keana	Kwara	na Angwan Yara Health Clinic (Keana)	OS_Number vaccinated_Penta2	2	0	0	0	0
Keana	Kwara	na Angwan Yara Health Clinic (Keana)	OS_Number vaccinated_Penta3	3	0	0	0	0
Keana	Kwara	na Angwan Yara Health Clinic (Keana)	OS_Doses opened for session_Penta	10	0	0	0	0
Keana	Kwara	na Tudu Abu Primary Health Care	FS_Number of children given BCG	0	0	0	0	0
Keana	Kwara	na Tudu Abu Primary Health Care	FS_BCG doses opened for session	0	0	0	0	0
Keana	Kwara	na Tudu Abu Primary Health Care	FS_Number of children given IPV	0	0	0	0	0
Keana	Kwara	na Tudu Abu Primary Health Care	FS_IPV doses opened for session	0	0	0	0	0
Keana	Kwara	na Tudu Abu Primary Health Care	FS_Number vaccinated _Penta1	0	0	0	0	0
Keana	Kwara	na Tudu Abu Primary Health Care	FS_Number vaccinated _Penta2	0	0	0	0	0
Keana	Kwara	na Tudu Abu Primary Health Care	FS_Number vaccinated _Penta3	0	0	0	0	0
Keana	Kwara	na Tudu Abu Primary Health Care	FS_Doses opened for session_Penta	0	0	0	0	0
Keana	Kwara	na Tudu Abu Primary Health Care	FS_Number vaccinated _Measles	0	0	0	0	0
Keana	Kwara	na Tudu Abu Primary Health Care	FS_Doses opened for session_Measles	0	0	0	0	0
Keana	Kwara	na Tudu Abu Primary Health Care	OS_Number of children given BCG	0	0	0	0	0
Keana	Kwara	na Tudu Abu Primary Health Care	OS_BCG doses opened for session	0	0	0	0	0
Keana	Kwara	na Tudu Abu Primary Health Care	OS_Number of children given IPV	0	0	0	0	0
Keana	Kwara	na Tudu Abu Primary Health Care	OS_IPV doses opened for session	0	0	0	0	0
Keana	Kwara	na Tudu Abu Primary Health Care	OS_Number vaccinated_Measles	0	0	0	0	0
Keana	Kwara	na Tudu Abu Primary Health Care	OS_Doses opened for session_Measles	0	0	0	0	0
Keana	Kwara	na Tudu Abu Primary Health Care	OS_Number vaccinated_Penta1	0	0	0	0	0
Keana	Kwara	na Tudu Abu Primary Health Care	OS_Number vaccinated_Penta2	0	0	0	0	0
Keana	Kwara	na Tudu Abu Primary Health Care	OS_Number vaccinated_Penta3	0	0	0	0	0
Keana	Kwara	na Tudu Abu Primary Health Care	OS_Doses opened for session_Penta	0	0	0	0	0
Keana	Madaki	na Ajo Primary Health Centre	FS_Number of children given BCG	11	6	5	3	10
Keana	Madaki	na Ajo Primary Health Centre	FS_BCG doses opened for session	20	20	20	20	40
Keana	Madaki	na Ajo Primary Health Centre	FS_Number of children given IPV	5	5	5	6	10
Keana	Madaki	na Ajo Primary Health Centre	FS_IPV doses opened for session	0	0	10	20	10
Keana	Madaki	na Ajo Primary Health Centre	FS_Number vaccinated _Penta1	2	5	3	6	9
Keana	Madaki	na Ajo Primary Health Centre	FS_Number vaccinated _Penta2	3	4	4	12	10
Keana	Madaki	na Ajo Primary Health Centre	FS_Number vaccinated _Penta3	5	5	5	6	10
Keana	Madaki	na Ajo Primary Health Centre	FS_Doses opened for session_Penta	10	20	20	40	20
Keana	Madaki	na Ajo Primary Health Centre	FS_Number vaccinated _Measles	7	7	5	7	10
Keana	Madaki	na Ajo Primary Health Centre	FS_Doses opened for session_Measles	0	10	10	20	10
Keana	Madaki	na Ajo Primary Health Centre	OS_Number of children given BCG	0	0	0	0	0
Keana	Madaki	na Ajo Primary Health Centre	OS_BCG doses opened for session	0	0	0	0	0
Keana	Madaki	na Ajo Primary Health Centre	OS_Number of children given IPV	0	0	0	0	0
Keana	Madaki	na Ajo Primary Health Centre	OS_IPV doses opened for session	0	0	0	0	0
Keana	Madaki	na Ajo Primary Health Centre	OS_Number vaccinated_Measles	0	0	0	0	0
Keana	Madaki	na Ajo Primary Health Centre	OS_Doses opened for session_Measles	0	0	0	0	0
Keana	Madaki	na Ajo Primary Health Centre	OS_Number vaccinated_Penta1	0	0	0	0	0
Keana	Madaki	na Ajo Primary Health Centre	OS_Number vaccinated_Penta2	0	0	0	0	0
Keana	Madaki	na Ajo Primary Health Centre	OS_Number vaccinated_Penta3	0	0	0	0	0
Keana	Madaki	na Ajo Primary Health Centre	OS_Doses opened for session_Penta	0	0	0	0	0
Keana	Madaki	na Giza Primary Health Centre	FS_Number of children given BCG	5	0	0	0	0
Keana	Madaki	na Giza Primary Health Centre	FS_BCG doses opened for session	40	0	0	0	0
Keana	Madaki	na Giza Primary Health Centre	FS_Number of children given IPV	5	0	0	0	0
Keana	Madaki	na Giza Primary Health Centre	FS_IPV doses opened for session	30	0	0	0	0
Keana	Madaki	na Giza Primary Health Centre	FS_Number vaccinated _Penta1	5	0	0	0	0
Keana	Madaki	na Giza Primary Health Centre	FS_Number vaccinated _Penta2	5	0	0	0	0
Keana	Madaki	na Giza Primary Health Centre	FS_Number vaccinated _Penta3	5	0	0	0	0
Keana	Madaki	na Giza Primary Health Centre	FS_Doses opened for session_Penta	20	0	0	0	0
Keana	Madaki	na Giza Primary Health Centre	FS_Number vaccinated _Measles	15	0	0	0	0
Keana	Madaki	na Giza Primary Health Centre	FS_Doses opened for session_Measles	20	0	0	0	0
Keana	Madaki	na Giza Primary Health Centre	OS_Number of children given BCG	4	0	0	0	0
Keana	Madaki	na Giza Primary Health Centre	OS_BCG doses opened for session	20	0	0	0	0
Keana	Madaki	na Giza Primary Health Centre	OS_Number of children given IPV	4	0	0	0	0
Keana	Madaki	na Giza Primary Health Centre	OS_IPV doses opened for session	0	0	0	0	0
Keana	Madaki	na Giza Primary Health Centre	OS_Number vaccinated_Measles	8	0	0	0	0
Keana	Madaki	na Giza Primary Health Centre	OS_Doses opened for session_Measles	10	0	0	0	0
Keana	Madaki	na Giza Primary Health Centre	OS_Number vaccinated_Penta1	3	0	0	0	0
Keana	Madaki	na Giza Primary Health Centre	OS_Number vaccinated_Penta2	2	0	0	0	0
Keana	Madaki	na Giza Primary Health Centre	OS_Number vaccinated_Penta3	3	0	0	0	0
Keana	Madaki	na Giza Primary Health Centre	OS_Doses opened for session_Penta	10	0	0	0	0
Keana	Madaki	na Kalachi Primary Health Centre	FS_Number of children given BCG	0	0	0	0	0
Keana	Madaki	na Kalachi Primary Health Centre	FS_BCG doses opened for session	0	0	0	0	0
Keana	Madaki	na Kalachi Primary Health Centre	FS_Number of children given IPV	0	0	0	0	0
Keana	Madaki	na Kalachi Primary Health Centre	FS_IPV doses opened for session	10	0	0	0	0
Keana	Madaki	na Kalachi Primary Health Centre	FS_Number vaccinated _Penta1	0	0	0	0	0
Keana	Madaki	na Kalachi Primary Health Centre	FS_Number vaccinated _Penta2	0	0	0	0	0
Keana	Madaki	na Kalachi Primary Health Centre	FS_Number vaccinated _Penta3	0	0	0	0	0
Keana	Madaki	na Kalachi Primary Health Centre	FS_Doses opened for session_Penta	0	0	0	0	0
Keana	Madaki	na Kalachi Primary Health Centre	FS_Number vaccinated _Measles	0	0	0	0	0
Keana	Madaki	na Kalachi Primary Health Centre	FS_Doses opened for session_Measles	0	0	0	0	0
Keana	Madaki	na Kalachi Primary Health Centre	OS_Number of children given BCG	3	0	0	0	0
Keana	Madaki	na Kalachi Primary Health Centre	OS_BCG doses opened for session	20	0	0	0	0
Keana	Madaki	na Kalachi Primary Health Centre	OS_Number of children given IPV	4	0	0	0	0
Keana	Madaki	na Kalachi Primary Health Centre	OS_IPV doses opened for session	0	0	0	0	0
Keana	Madaki	na Kalachi Primary Health Centre	OS_Number vaccinated_Measles	7	0	0	0	0
Keana	Madaki	na Kalachi Primary Health Centre	OS_Doses opened for session_Measles	10	0	0	0	0
Keana	Madaki	na Kalachi Primary Health Centre	OS_Number vaccinated_Penta1	2	0	0	0	0
Keana	Madaki	na Kalachi Primary Health Centre	OS_Number vaccinated_Penta2	4	0	0	0	0
Keana	Madaki	na Kalachi Primary Health Centre	OS_Number vaccinated_Penta3	5	0	0	0	0
Keana	Madaki	na Kalachi Primary Health Centre	OS_Doses opened for session_Penta	0	0	0	0	0
Keana	Obene	na Iorgyere Primary Health Centre	FS_Number of children given BCG	3	0	3	2	0
Keana	Obene	na Iorgyere Primary Health Centre	FS_BCG doses opened for session	0	0	20	20	0
Keana	Obene	na Iorgyere Primary Health Centre	FS_Number of children given IPV	3	0	2	1	0
Keana	Obene	na Iorgyere Primary Health Centre	FS_IPV doses opened for session	0	0	10	30	0
Keana	Obene	na Iorgyere Primary Health Centre	FS_Number vaccinated _Penta1	4	0	1	2	0
Keana	Obene	na Iorgyere Primary Health Centre	FS_Number vaccinated _Penta2	2	0	2	2	0
Keana	Obene	na Iorgyere Primary Health Centre	FS_Number vaccinated _Penta3	3	0	2	1	0
Keana	Obene	na Iorgyere Primary Health Centre	FS_Doses opened for session_Penta	0	0	10	10	0
Keana	Obene	na Iorgyere Primary Health Centre	FS_Number vaccinated _Measles	4	0	3	2	0
Keana	Obene	na Iorgyere Primary Health Centre	FS_Doses opened for session_Measles	0	0	10	10	0
Keana	Obene	na Iorgyere Primary Health Centre	OS_Number of children given BCG	8	7	0	4	0
Keana	Obene	na Iorgyere Primary Health Centre	OS_BCG doses opened for session	0	0	0	20	0
Keana	Obene	na Iorgyere Primary Health Centre	OS_Number of children given IPV	6	6	0	5	0
Keana	Obene	na Iorgyere Primary Health Centre	OS_IPV doses opened for session	0	0	0	0	0
Keana	Obene	na Iorgyere Primary Health Centre	OS_Number vaccinated_Measles	7	8	0	3	0
Keana	Obene	na Iorgyere Primary Health Centre	OS_Doses opened for session_Measles	0	0	0	20	0
Keana	Obene	na Iorgyere Primary Health Centre	OS_Number vaccinated_Penta1	8	7	0	4	0
Keana	Obene	na Iorgyere Primary Health Centre	OS_Number vaccinated_Penta2	6	6	0	2	0
Keana	Obene	na Iorgyere Primary Health Centre	OS_Number vaccinated_Penta3	6	6	0	5	0
Keana	Obene	na Iorgyere Primary Health Centre	OS_Doses opened for session_Penta	0	0	0	20	0
Keana	Obene	na Iornya Health Clinic	FS_Number of children given BCG	4	1	0	2	1
Keana	Obene	na Iornya Health Clinic	FS_BCG doses opened for session	20	20	0	20	20
Keana	Obene	na Iornya Health Clinic	FS_Number of children given IPV	17	1	6	4	20
Keana	Obene	na Iornya Health Clinic	FS_IPV doses opened for session	40	30	30	30	0
Keana	Obene	na Iornya Health Clinic	FS_Number vaccinated _Penta1	19	1	5	2	1
Keana	Obene	na Iornya Health Clinic	FS_Number vaccinated _Penta2	19	3	5	2	4
Keana	Obene	na Iornya Health Clinic	FS_Number vaccinated _Penta3	15	1	6	4	20
Keana	Obene	na Iornya Health Clinic	FS_Doses opened for session_Penta	60	10	20	10	0
Keana	Obene	na Iornya Health Clinic	FS_Number vaccinated _Measles	8	2	3	0	20
Keana	Obene	na Iornya Health Clinic	FS_Doses opened for session_Measles	20	10	10	0	0
Keana	Obene	na Iornya Health Clinic	OS_Number of children given BCG	3	17	4	5	0
Keana	Obene	na Iornya Health Clinic	OS_BCG doses opened for session	20	40	20	40	0
Keana	Obene	na Iornya Health Clinic	OS_Number of children given IPV	5	20	9	6	0
Keana	Obene	na Iornya Health Clinic	OS_IPV doses opened for session	0	0	0	0	0
Keana	Obene	na Iornya Health Clinic	OS_Number vaccinated_Measles	3	14	0	5	0
Keana	Obene	na Iornya Health Clinic	OS_Doses opened for session_Measles	10	20	10	10	0
Keana	Obene	na Iornya Health Clinic	OS_Number vaccinated_Penta1	6	8	6	3	0
Keana	Obene	na Iornya Health Clinic	OS_Number vaccinated_Penta2	7	11	5	3	0
Keana	Obene	na Iornya Health Clinic	OS_Number vaccinated_Penta3	5	20	9	5	0
Keana	Obene	na Iornya Health Clinic	OS_Doses opened for session_Penta	20	40	20	20	0
Keana	Oki	na Agberagba Primary Health Centre	FS_Number of children given BCG	3	3	0	0	0
Keana	Oki	na Agberagba Primary Health Centre	FS_BCG doses opened for session	20	20	0	0	0
Keana	Oki	na Agberagba Primary Health Centre	FS_Number of children given IPV	6	6	0	0	0
Keana	Oki	na Agberagba Primary Health Centre	FS_IPV doses opened for session	30	10	0	0	0
Keana	Oki	na Agberagba Primary Health Centre	FS_Number vaccinated _Penta1	5	5	0	0	0
Keana	Oki	na Agberagba Primary Health Centre	FS_Number vaccinated _Penta2	3	3	0	0	0
Keana	Oki	na Agberagba Primary Health Centre	FS_Number vaccinated _Penta3	6	6	0	0	0
Keana	Oki	na Agberagba Primary Health Centre	FS_Doses opened for session_Penta	20	20	0	0	0
Keana	Oki	na Agberagba Primary Health Centre	FS_Number vaccinated _Measles	3	3	0	0	0
Keana	Oki	na Agberagba Primary Health Centre	FS_Doses opened for session_Measles	10	10	0	0	0
Keana	Oki	na Agberagba Primary Health Centre	OS_Number of children given BCG	5	0	0	0	0
Keana	Oki	na Agberagba Primary Health Centre	OS_BCG doses opened for session	40	0	0	0	0
Keana	Oki	na Agberagba Primary Health Centre	OS_Number of children given IPV	9	0	0	0	0
Keana	Oki	na Agberagba Primary Health Centre	OS_IPV doses opened for session	0	0	0	0	0
Keana	Oki	na Agberagba Primary Health Centre	OS_Number vaccinated_Measles	5	0	0	0	0
Keana	Oki	na Agberagba Primary Health Centre	OS_Doses opened for session_Measles	20	0	0	0	0
Keana	Oki	na Agberagba Primary Health Centre	OS_Number vaccinated_Penta1	7	0	0	0	0
Keana	Oki	na Agberagba Primary Health Centre	OS_Number vaccinated_Penta2	5	0	0	0	0
Keana	Oki	na Agberagba Primary Health Centre	OS_Number vaccinated_Penta3	9	0	0	0	0
Keana	Oki	na Agberagba Primary Health Centre	OS_Doses opened for session_Penta	30	0	0	0	0
Keana	Oki	na Keana General Hospital	FS_Number of children given BCG	1	18	5	12	10
Keana	Oki	na Keana General Hospital	FS_BCG doses opened for session	20	60	20	60	40
Keana	Oki	na Keana General Hospital	FS_Number of children given IPV	14	10	10	10	8
Keana	Oki	na Keana General Hospital	FS_IPV doses opened for session	20	30	30	30	30
Keana	Oki	na Keana General Hospital	FS_Number vaccinated _Penta1	15	13	13	9	6
Keana	Oki	na Keana General Hospital	FS_Number vaccinated _Penta2	2	12	12	9	9
Keana	Oki	na Keana General Hospital	FS_Number vaccinated _Penta3	5	7	12	10	9
Keana	Oki	na Keana General Hospital	FS_Doses opened for session_Penta	20	40	40	30	30
Keana	Oki	na Keana General Hospital	FS_Number vaccinated _Measles	0	13	7	8	5
Keana	Oki	na Keana General Hospital	FS_Doses opened for session_Measles	0	30	20	20	10
Keana	Oki	na Keana General Hospital	OS_Number of children given BCG	0	0	0	0	0
Keana	Oki	na Keana General Hospital	OS_BCG doses opened for session	0	0	0	0	0
Keana	Oki	na Keana General Hospital	OS_Number of children given IPV	0	0	0	0	0
Keana	Oki	na Keana General Hospital	OS_IPV doses opened for session	0	0	0	0	0
Keana	Oki	na Keana General Hospital	OS_Number vaccinated_Measles	0	0	0	0	0
Keana	Oki	na Keana General Hospital	OS_Doses opened for session_Measles	0	0	0	0	0
Keana	Oki	na Keana General Hospital	OS_Number vaccinated_Penta1	0	0	0	0	0
Keana	Oki	na Keana General Hospital	OS_Number vaccinated_Penta2	0	0	0	0	0
Keana	Oki	na Keana General Hospital	OS_Number vaccinated_Penta3	0	0	0	0	0
Keana	Oki	na Keana General Hospital	OS_Doses opened for session_Penta	0	0	0	0	0
Keffi	Angwar Rimi	na Amosun Maternal and Child Health Clinic	FS_Number of children given BCG	17	16	0	13	7
Keffi	Angwar Rimi	na Amosun Maternal and Child Health Clinic	FS_BCG doses opened for session	80	60	0	60	40
Keffi	Angwar Rimi	na Amosun Maternal and Child Health Clinic	FS_Number of children given IPV	12	10	0	11	12
Keffi	Angwar Rimi	na Amosun Maternal and Child Health Clinic	FS_IPV doses opened for session	40	30	0	40	10
Keffi	Angwar Rimi	na Amosun Maternal and Child Health Clinic	FS_Number vaccinated _Penta1	20	16	0	15	9
Keffi	Angwar Rimi	na Amosun Maternal and Child Health Clinic	FS_Number vaccinated _Penta2	11	13	0	9	6
Keffi	Angwar Rimi	na Amosun Maternal and Child Health Clinic	FS_Number vaccinated _Penta3	15	10	0	11	12
Keffi	Angwar Rimi	na Amosun Maternal and Child Health Clinic	FS_Doses opened for session_Penta	30	30	0	40	20
Keffi	Angwar Rimi	na Amosun Maternal and Child Health Clinic	FS_Number vaccinated _Measles	13	11	0	14	7
Keffi	Angwar Rimi	na Amosun Maternal and Child Health Clinic	FS_Doses opened for session_Measles	30	30	0	30	10
Keffi	Angwar Rimi	na Amosun Maternal and Child Health Clinic	OS_Number of children given BCG	5	0	0	3	0
Keffi	Angwar Rimi	na Amosun Maternal and Child Health Clinic	OS_BCG doses opened for session	20	0	0	20	0
Keffi	Angwar Rimi	na Amosun Maternal and Child Health Clinic	OS_Number of children given IPV	6	0	0	4	0
Keffi	Angwar Rimi	na Amosun Maternal and Child Health Clinic	OS_IPV doses opened for session	0	0	0	0	0
Keffi	Angwar Rimi	na Amosun Maternal and Child Health Clinic	OS_Number vaccinated_Measles	5	0	0	3	0
Keffi	Angwar Rimi	na Amosun Maternal and Child Health Clinic	OS_Doses opened for session_Measles	10	0	0	10	0
Keffi	Angwar Rimi	na Amosun Maternal and Child Health Clinic	OS_Number vaccinated_Penta1	7	0	0	3	0
Keffi	Angwar Rimi	na Amosun Maternal and Child Health Clinic	OS_Number vaccinated_Penta2	5	0	0	2	0
Keffi	Angwar Rimi	na Amosun Maternal and Child Health Clinic	OS_Number vaccinated_Penta3	6	0	0	4	0
Keffi	Angwar Rimi	na Amosun Maternal and Child Health Clinic	OS_Doses opened for session_Penta	10	0	0	10	0
Keffi	Angwar Rimi	na Angwan Ninzom Primary Health Centre	FS_Number of children given BCG	14	3	0	3	4
Keffi	Angwar Rimi	na Angwan Ninzom Primary Health Centre	FS_BCG doses opened for session	40	20	0	20	20
Keffi	Angwar Rimi	na Angwan Ninzom Primary Health Centre	FS_Number of children given IPV	9	2	0	3	0
Keffi	Angwar Rimi	na Angwan Ninzom Primary Health Centre	FS_IPV doses opened for session	40	10	0	10	0
Keffi	Angwar Rimi	na Angwan Ninzom Primary Health Centre	FS_Number vaccinated _Penta1	14	3	0	3	1
Keffi	Angwar Rimi	na Angwan Ninzom Primary Health Centre	FS_Number vaccinated _Penta2	7	1	0	2	0
Keffi	Angwar Rimi	na Angwan Ninzom Primary Health Centre	FS_Number vaccinated _Penta3	9	2	0	3	20
Keffi	Angwar Rimi	na Angwan Ninzom Primary Health Centre	FS_Doses opened for session_Penta	40	10	0	10	0
Keffi	Angwar Rimi	na Angwan Ninzom Primary Health Centre	FS_Number vaccinated _Measles	7	2	0	5	0
Keffi	Angwar Rimi	na Angwan Ninzom Primary Health Centre	FS_Doses opened for session_Measles	20	10	0	10	0
Keffi	Angwar Rimi	na Angwan Ninzom Primary Health Centre	OS_Number of children given BCG	3	0	0	2	0
Keffi	Angwar Rimi	na Angwan Ninzom Primary Health Centre	OS_BCG doses opened for session	20	0	0	0	0
Keffi	Angwar Rimi	na Angwan Ninzom Primary Health Centre	OS_Number of children given IPV	2	0	0	13	0
Keffi	Angwar Rimi	na Angwan Ninzom Primary Health Centre	OS_IPV doses opened for session	0	0	0	0	0
Keffi	Angwar Rimi	na Angwan Ninzom Primary Health Centre	OS_Number vaccinated_Measles	0	0	0	14	0
Keffi	Angwar Rimi	na Angwan Ninzom Primary Health Centre	OS_Doses opened for session_Measles	0	0	0	10	0
Keffi	Angwar Rimi	na Angwan Ninzom Primary Health Centre	OS_Number vaccinated_Penta1	2	0	0	3	0
Keffi	Angwar Rimi	na Angwan Ninzom Primary Health Centre	OS_Number vaccinated_Penta2	1	0	0	4	0
Keffi	Angwar Rimi	na Angwan Ninzom Primary Health Centre	OS_Number vaccinated_Penta3	2	0	0	23	0
Keffi	Angwar Rimi	na Angwan Ninzom Primary Health Centre	OS_Doses opened for session_Penta	10	0	0	10	0
Keffi	Angwar Rimi	na Nagari Hospital	FS_Number of children given BCG	19	33	22	17	43
Keffi	Angwar Rimi	na Nagari Hospital	FS_BCG doses opened for session	20	40	60	40	80
Keffi	Angwar Rimi	na Nagari Hospital	FS_Number of children given IPV	15	14	12	17	21
Keffi	Angwar Rimi	na Nagari Hospital	FS_IPV doses opened for session	50	40	40	40	60
Keffi	Angwar Rimi	na Nagari Hospital	FS_Number vaccinated _Penta1	21	20	19	24	26
Keffi	Angwar Rimi	na Nagari Hospital	FS_Number vaccinated _Penta2	10	16	13	16	20
Keffi	Angwar Rimi	na Nagari Hospital	FS_Number vaccinated _Penta3	15	14	12	17	21
Keffi	Angwar Rimi	na Nagari Hospital	FS_Doses opened for session_Penta	50	60	50	70	100
Keffi	Angwar Rimi	na Nagari Hospital	FS_Number vaccinated _Measles	5	18	21	13	21
Keffi	Angwar Rimi	na Nagari Hospital	FS_Doses opened for session_Measles	30	30	30	20	30
Keffi	Angwar Rimi	na Nagari Hospital	OS_Number of children given BCG	17	0	0	0	0
Keffi	Angwar Rimi	na Nagari Hospital	OS_BCG doses opened for session	20	0	0	20	0
Keffi	Angwar Rimi	na Nagari Hospital	OS_Number of children given IPV	3	7	4	3	6
Keffi	Angwar Rimi	na Nagari Hospital	OS_IPV doses opened for session	10	20	10	10	20
Keffi	Angwar Rimi	na Nagari Hospital	OS_Number vaccinated_Measles	8	8	0	3	10
Keffi	Angwar Rimi	na Nagari Hospital	OS_Doses opened for session_Measles	10	10	0	10	20
Keffi	Angwar Rimi	na Nagari Hospital	OS_Number vaccinated_Penta1	4	11	5	5	8
Keffi	Angwar Rimi	na Nagari Hospital	OS_Number vaccinated_Penta2	2	7	6	3	3
Keffi	Angwar Rimi	na Nagari Hospital	OS_Number vaccinated_Penta3	3	7	4	3	6
Keffi	Angwar Rimi	na Nagari Hospital	OS_Doses opened for session_Penta	10	30	20	20	20
Keffi	Gangaren Tudu	na Al nur maternity	FS_Number of children given BCG	10	4	0	0	0
Keffi	Gangaren Tudu	na Al nur maternity	FS_BCG doses opened for session	40	40	0	0	0
Keffi	Gangaren Tudu	na Al nur maternity	FS_Number of children given IPV	17	7	0	0	0
Keffi	Gangaren Tudu	na Al nur maternity	FS_IPV doses opened for session	40	20	0	0	0
Keffi	Gangaren Tudu	na Al nur maternity	FS_Number vaccinated _Penta1	17	4	0	0	0
Keffi	Gangaren Tudu	na Al nur maternity	FS_Number vaccinated _Penta2	12	7	0	0	0
Keffi	Gangaren Tudu	na Al nur maternity	FS_Number vaccinated _Penta3	17	3	0	0	0
Keffi	Gangaren Tudu	na Al nur maternity	FS_Doses opened for session_Penta	40	60	0	0	0
Keffi	Gangaren Tudu	na Al nur maternity	FS_Number vaccinated _Measles	10	7	0	0	0
Keffi	Gangaren Tudu	na Al nur maternity	FS_Doses opened for session_Measles	20	20	0	0	0
Keffi	Gangaren Tudu	na Al nur maternity	OS_Number of children given BCG	9	0	0	0	0
Keffi	Gangaren Tudu	na Al nur maternity	OS_BCG doses opened for session	40	0	0	0	0
Keffi	Gangaren Tudu	na Al nur maternity	OS_Number of children given IPV	15	0	0	0	0
Keffi	Gangaren Tudu	na Al nur maternity	OS_IPV doses opened for session	0	0	0	0	0
Keffi	Gangaren Tudu	na Al nur maternity	OS_Number vaccinated_Measles	7	0	0	0	0
Keffi	Gangaren Tudu	na Al nur maternity	OS_Doses opened for session_Measles	20	0	0	0	0
Keffi	Gangaren Tudu	na Al nur maternity	OS_Number vaccinated_Penta1	11	0	0	0	0
Keffi	Gangaren Tudu	na Al nur maternity	OS_Number vaccinated_Penta2	13	0	0	0	0
Keffi	Gangaren Tudu	na Al nur maternity	OS_Number vaccinated_Penta3	15	0	0	0	0
Keffi	Gangaren Tudu	na Al nur maternity	OS_Doses opened for session_Penta	30	0	0	0	0
Keffi	Goriya	na Ebenezer Maternity Clinic	FS_Number of children given BCG	18	15	6	4	4
Keffi	Goriya	na Ebenezer Maternity Clinic	FS_BCG doses opened for session	60	120	60	60	20
Keffi	Goriya	na Ebenezer Maternity Clinic	FS_Number of children given IPV	3	13	5	7	11
Keffi	Goriya	na Ebenezer Maternity Clinic	FS_IPV doses opened for session	20	70	20	30	10
Keffi	Goriya	na Ebenezer Maternity Clinic	FS_Number vaccinated _Penta1	8	22	6	7	4
Keffi	Goriya	na Ebenezer Maternity Clinic	FS_Number vaccinated _Penta2	5	14	11	4	4
Keffi	Goriya	na Ebenezer Maternity Clinic	FS_Number vaccinated _Penta3	3	13	6	7	21
Keffi	Goriya	na Ebenezer Maternity Clinic	FS_Doses opened for session_Penta	30	70	30	20	0
Keffi	Goriya	na Ebenezer Maternity Clinic	FS_Number vaccinated _Measles	0	25	1	6	0
Keffi	Goriya	na Ebenezer Maternity Clinic	FS_Doses opened for session_Measles	0	60	10	40	0
Keffi	Goriya	na Ebenezer Maternity Clinic	OS_Number of children given BCG	0	0	0	0	0
Keffi	Goriya	na Ebenezer Maternity Clinic	OS_BCG doses opened for session	0	0	0	0	0
Keffi	Goriya	na Ebenezer Maternity Clinic	OS_Number of children given IPV	0	0	0	0	0
Keffi	Goriya	na Ebenezer Maternity Clinic	OS_IPV doses opened for session	0	0	0	0	0
Keffi	Goriya	na Ebenezer Maternity Clinic	OS_Number vaccinated_Measles	0	0	0	0	0
Keffi	Goriya	na Ebenezer Maternity Clinic	OS_Doses opened for session_Measles	0	0	0	0	0
Keffi	Goriya	na Ebenezer Maternity Clinic	OS_Number vaccinated_Penta1	0	0	0	0	0
Keffi	Goriya	na Ebenezer Maternity Clinic	OS_Number vaccinated_Penta2	0	0	0	0	0
Keffi	Goriya	na Ebenezer Maternity Clinic	OS_Number vaccinated_Penta3	0	0	0	0	0
Keffi	Goriya	na Ebenezer Maternity Clinic	OS_Doses opened for session_Penta	0	0	0	0	0
Keffi	Goriya	na Keffi Federal Medical Centre	FS_Number of children given BCG	130	125	139	174	103
Keffi	Goriya	na Keffi Federal Medical Centre	FS_BCG doses opened for session	180	180	240	240	160
Keffi	Goriya	na Keffi Federal Medical Centre	FS_Number of children given IPV	74	115	130	81	61
Keffi	Goriya	na Keffi Federal Medical Centre	FS_IPV doses opened for session	130	180	210	150	100
Keffi	Goriya	na Keffi Federal Medical Centre	FS_Number vaccinated _Penta1	98	121	91	157	62
Keffi	Goriya	na Keffi Federal Medical Centre	FS_Number vaccinated _Penta2	81	125	114	88	65
Keffi	Goriya	na Keffi Federal Medical Centre	FS_Number vaccinated _Penta3	73	114	126	102	61
Keffi	Goriya	na Keffi Federal Medical Centre	FS_Doses opened for session_Penta	300	430	410	270	250
Keffi	Goriya	na Keffi Federal Medical Centre	FS_Number vaccinated _Measles	55	126	108	107	29
Keffi	Goriya	na Keffi Federal Medical Centre	FS_Doses opened for session_Measles	80	150	140	110	30
Keffi	Goriya	na Keffi Federal Medical Centre	OS_Number of children given BCG	0	0	0	0	0
Keffi	Goriya	na Keffi Federal Medical Centre	OS_BCG doses opened for session	0	0	0	0	0
Keffi	Goriya	na Keffi Federal Medical Centre	OS_Number of children given IPV	0	0	0	0	0
Keffi	Goriya	na Keffi Federal Medical Centre	OS_IPV doses opened for session	0	0	0	0	0
Keffi	Goriya	na Keffi Federal Medical Centre	OS_Number vaccinated_Measles	0	0	0	0	0
Keffi	Goriya	na Keffi Federal Medical Centre	OS_Doses opened for session_Measles	0	0	0	0	0
Keffi	Goriya	na Keffi Federal Medical Centre	OS_Number vaccinated_Penta1	0	0	0	0	0
Keffi	Goriya	na Keffi Federal Medical Centre	OS_Number vaccinated_Penta2	0	0	0	0	0
Keffi	Goriya	na Keffi Federal Medical Centre	OS_Number vaccinated_Penta3	0	0	0	0	0
Keffi	Goriya	na Keffi Federal Medical Centre	OS_Doses opened for session_Penta	0	0	0	0	0
Keffi	Iya 1	na Shukura Clinic	FS_Number of children given BCG	10	20	43	40	23
Keffi	Iya 1	na Shukura Clinic	FS_BCG doses opened for session	20	40	80	80	40
Keffi	Iya 1	na Shukura Clinic	FS_Number of children given IPV	8	5	32	32	7
Keffi	Iya 1	na Shukura Clinic	FS_IPV doses opened for session	10	10	40	40	10
Keffi	Iya 1	na Shukura Clinic	FS_Number vaccinated _Penta1	6	20	18	31	33
Keffi	Iya 1	na Shukura Clinic	FS_Number vaccinated _Penta2	4	11	26	15	17
Keffi	Iya 1	na Shukura Clinic	FS_Number vaccinated _Penta3	8	5	34	32	7
Keffi	Iya 1	na Shukura Clinic	FS_Doses opened for session_Penta	20	40	80	70	30
Keffi	Iya 1	na Shukura Clinic	FS_Number vaccinated _Measles	0	10	20	47	10
Keffi	Iya 1	na Shukura Clinic	FS_Doses opened for session_Measles	10	20	30	70	0
Keffi	Iya 1	na Shukura Clinic	OS_Number of children given BCG	0	0	0	0	0
Keffi	Iya 1	na Shukura Clinic	OS_BCG doses opened for session	0	0	0	0	0
Keffi	Iya 1	na Shukura Clinic	OS_Number of children given IPV	0	0	0	0	0
Keffi	Iya 1	na Shukura Clinic	OS_IPV doses opened for session	0	0	0	0	0
Keffi	Iya 1	na Shukura Clinic	OS_Number vaccinated_Measles	0	0	0	0	0
Keffi	Iya 1	na Shukura Clinic	OS_Doses opened for session_Measles	0	0	0	0	0
Keffi	Iya 1	na Shukura Clinic	OS_Number vaccinated_Penta1	0	0	0	0	0
Keffi	Iya 1	na Shukura Clinic	OS_Number vaccinated_Penta2	0	0	0	0	0
Keffi	Iya 1	na Shukura Clinic	OS_Number vaccinated_Penta3	0	0	0	0	0
Keffi	Iya 1	na Shukura Clinic	OS_Doses opened for session_Penta	0	0	0	0	0
Keffi	Iya 2	na Angwan Waje Health Clinic	FS_Number of children given BCG	29	82	67	69	61
Keffi	Iya 2	na Angwan Waje Health Clinic	FS_BCG doses opened for session	60	120	100	100	140
Keffi	Iya 2	na Angwan Waje Health Clinic	FS_Number of children given IPV	32	41	59	60	83
Keffi	Iya 2	na Angwan Waje Health Clinic	FS_IPV doses opened for session	60	60	80	60	130
Keffi	Iya 2	na Angwan Waje Health Clinic	FS_Number vaccinated _Penta1	39	66	61	46	68
Keffi	Iya 2	na Angwan Waje Health Clinic	FS_Number vaccinated _Penta2	35	65	68	43	57
Keffi	Iya 2	na Angwan Waje Health Clinic	FS_Number vaccinated _Penta3	37	49	59	70	55
Keffi	Iya 2	na Angwan Waje Health Clinic	FS_Doses opened for session_Penta	140	220	200	130	250
Keffi	Iya 2	na Angwan Waje Health Clinic	FS_Number vaccinated _Measles	22	29	54	44	57
Keffi	Iya 2	na Angwan Waje Health Clinic	FS_Doses opened for session_Measles	50	50	100	40	90
Keffi	Iya 2	na Angwan Waje Health Clinic	OS_Number of children given BCG	0	0	4	0	0
Keffi	Iya 2	na Angwan Waje Health Clinic	OS_BCG doses opened for session	0	0	20	0	0
Keffi	Iya 2	na Angwan Waje Health Clinic	OS_Number of children given IPV	0	5	2	11	15
Keffi	Iya 2	na Angwan Waje Health Clinic	OS_IPV doses opened for session	0	10	20	10	20
Keffi	Iya 2	na Angwan Waje Health Clinic	OS_Number vaccinated_Measles	0	0	0	0	10
Keffi	Iya 2	na Angwan Waje Health Clinic	OS_Doses opened for session_Measles	0	0	10	10	0
Keffi	Iya 2	na Angwan Waje Health Clinic	OS_Number vaccinated_Penta1	3	2	3	2	2
Keffi	Iya 2	na Angwan Waje Health Clinic	OS_Number vaccinated_Penta2	6	6	6	6	4
Keffi	Iya 2	na Angwan Waje Health Clinic	OS_Number vaccinated_Penta3	1	5	2	1	6
Keffi	Iya 2	na Angwan Waje Health Clinic	OS_Doses opened for session_Penta	20	10	20	10	20
Keffi	Iya 2	na Keffi General Hospital	FS_Number of children given BCG	6	3	0	0	0
Keffi	Iya 2	na Keffi General Hospital	FS_BCG doses opened for session	20	40	0	0	0
Keffi	Iya 2	na Keffi General Hospital	FS_Number of children given IPV	5	7	0	0	0
Keffi	Iya 2	na Keffi General Hospital	FS_IPV doses opened for session	20	60	0	0	0
Keffi	Iya 2	na Keffi General Hospital	FS_Number vaccinated _Penta1	8	6	0	0	0
Keffi	Iya 2	na Keffi General Hospital	FS_Number vaccinated _Penta2	4	8	0	0	0
Keffi	Iya 2	na Keffi General Hospital	FS_Number vaccinated _Penta3	5	7	0	0	0
Keffi	Iya 2	na Keffi General Hospital	FS_Doses opened for session_Penta	20	40	0	0	0
Keffi	Iya 2	na Keffi General Hospital	FS_Number vaccinated _Measles	0	2	0	0	0
Keffi	Iya 2	na Keffi General Hospital	FS_Doses opened for session_Measles	10	10	0	0	0
Keffi	Iya 2	na Keffi General Hospital	OS_Number of children given BCG	3	1	0	0	0
Keffi	Iya 2	na Keffi General Hospital	OS_BCG doses opened for session	40	20	0	0	0
Keffi	Iya 2	na Keffi General Hospital	OS_Number of children given IPV	2	3	0	0	0
Keffi	Iya 2	na Keffi General Hospital	OS_IPV doses opened for session	0	0	0	0	0
Keffi	Iya 2	na Keffi General Hospital	OS_Number vaccinated_Measles	1	2	0	0	0
Keffi	Iya 2	na Keffi General Hospital	OS_Doses opened for session_Measles	10	10	0	0	0
Keffi	Iya 2	na Keffi General Hospital	OS_Number vaccinated_Penta1	2	3	0	0	0
Keffi	Iya 2	na Keffi General Hospital	OS_Number vaccinated_Penta2	3	5	0	0	0
Keffi	Iya 2	na Keffi General Hospital	OS_Number vaccinated_Penta3	2	3	0	0	0
Keffi	Iya 2	na Keffi General Hospital	OS_Doses opened for session_Penta	20	20	0	0	0
Keffi	Iya 2	na Tsohon Kasuwa Primary Health Care Clinic	FS_Number of children given BCG	0	0	0	0	0
Keffi	Iya 2	na Tsohon Kasuwa Primary Health Care Clinic	FS_BCG doses opened for session	0	0	0	0	0
Keffi	Iya 2	na Tsohon Kasuwa Primary Health Care Clinic	FS_Number of children given IPV	2	0	0	0	0
Keffi	Iya 2	na Tsohon Kasuwa Primary Health Care Clinic	FS_IPV doses opened for session	30	0	0	0	0
Keffi	Iya 2	na Tsohon Kasuwa Primary Health Care Clinic	FS_Number vaccinated _Penta1	6	0	0	0	0
Keffi	Iya 2	na Tsohon Kasuwa Primary Health Care Clinic	FS_Number vaccinated _Penta2	2	0	0	0	0
Keffi	Iya 2	na Tsohon Kasuwa Primary Health Care Clinic	FS_Number vaccinated _Penta3	2	0	0	0	0
Keffi	Iya 2	na Tsohon Kasuwa Primary Health Care Clinic	FS_Doses opened for session_Penta	10	0	0	0	0
Keffi	Iya 2	na Tsohon Kasuwa Primary Health Care Clinic	FS_Number vaccinated _Measles	0	0	0	0	0
Keffi	Iya 2	na Tsohon Kasuwa Primary Health Care Clinic	FS_Doses opened for session_Measles	0	0	0	0	0
Keffi	Iya 2	na Tsohon Kasuwa Primary Health Care Clinic	OS_Number of children given BCG	1	0	0	0	0
Keffi	Iya 2	na Tsohon Kasuwa Primary Health Care Clinic	OS_BCG doses opened for session	20	0	0	0	0
Keffi	Iya 2	na Tsohon Kasuwa Primary Health Care Clinic	OS_Number of children given IPV	5	0	0	0	0
Keffi	Iya 2	na Tsohon Kasuwa Primary Health Care Clinic	OS_IPV doses opened for session	0	0	0	0	0
Keffi	Iya 2	na Tsohon Kasuwa Primary Health Care Clinic	OS_Number vaccinated_Measles	7	0	0	0	0
Keffi	Iya 2	na Tsohon Kasuwa Primary Health Care Clinic	OS_Doses opened for session_Measles	30	0	0	0	0
Keffi	Iya 2	na Tsohon Kasuwa Primary Health Care Clinic	OS_Number vaccinated_Penta1	2	0	0	0	0
Keffi	Iya 2	na Tsohon Kasuwa Primary Health Care Clinic	OS_Number vaccinated_Penta2	5	0	0	0	0
Keffi	Iya 2	na Tsohon Kasuwa Primary Health Care Clinic	OS_Number vaccinated_Penta3	5	0	0	0	0
Keffi	Iya 2	na Tsohon Kasuwa Primary Health Care Clinic	OS_Doses opened for session_Penta	20	0	0	0	0
Keffi	Jigwada	na Angwan Jaba Primary Health Centre	FS_Number of children given BCG	44	76	50	85	56
Keffi	Jigwada	na Angwan Jaba Primary Health Centre	FS_BCG doses opened for session	80	140	60	100	100
Keffi	Jigwada	na Angwan Jaba Primary Health Centre	FS_Number of children given IPV	44	53	50	69	37
Keffi	Jigwada	na Angwan Jaba Primary Health Centre	FS_IPV doses opened for session	60	70	60	80	80
Keffi	Jigwada	na Angwan Jaba Primary Health Centre	FS_Number vaccinated _Penta1	55	57	57	79	45
Keffi	Jigwada	na Angwan Jaba Primary Health Centre	FS_Number vaccinated _Penta2	39	57	50	72	46
Keffi	Jigwada	na Angwan Jaba Primary Health Centre	FS_Number vaccinated _Penta3	44	53	50	70	48
Keffi	Jigwada	na Angwan Jaba Primary Health Centre	FS_Doses opened for session_Penta	110	90	180	210	140
Keffi	Jigwada	na Angwan Jaba Primary Health Centre	FS_Number vaccinated _Measles	42	45	54	82	49
Keffi	Jigwada	na Angwan Jaba Primary Health Centre	FS_Doses opened for session_Measles	50	60	60	80	20
Keffi	Jigwada	na Angwan Jaba Primary Health Centre	OS_Number of children given BCG	0	0	0	0	0
Keffi	Jigwada	na Angwan Jaba Primary Health Centre	OS_BCG doses opened for session	20	20	0	0	0
Keffi	Jigwada	na Angwan Jaba Primary Health Centre	OS_Number of children given IPV	4	0	0	0	0
Keffi	Jigwada	na Angwan Jaba Primary Health Centre	OS_IPV doses opened for session	0	0	0	0	0
Keffi	Jigwada	na Angwan Jaba Primary Health Centre	OS_Number vaccinated_Measles	0	0	0	0	0
Keffi	Jigwada	na Angwan Jaba Primary Health Centre	OS_Doses opened for session_Measles	10	10	0	0	0
Keffi	Jigwada	na Angwan Jaba Primary Health Centre	OS_Number vaccinated_Penta1	4	7	3	4	5
Keffi	Jigwada	na Angwan Jaba Primary Health Centre	OS_Number vaccinated_Penta2	4	3	3	2	1
Keffi	Jigwada	na Angwan Jaba Primary Health Centre	OS_Number vaccinated_Penta3	4	1	2	4	0
Keffi	Jigwada	na Angwan Jaba Primary Health Centre	OS_Doses opened for session_Penta	20	10	10	0	10
Keffi	Jigwada	na Jigwada Health Clinic	FS_Number of children given BCG	16	27	30	32	19
Keffi	Jigwada	na Jigwada Health Clinic	FS_BCG doses opened for session	60	60	60	60	40
Keffi	Jigwada	na Jigwada Health Clinic	FS_Number of children given IPV	7	18	18	25	7
Keffi	Jigwada	na Jigwada Health Clinic	FS_IPV doses opened for session	30	40	40	50	30
Keffi	Jigwada	na Jigwada Health Clinic	FS_Number vaccinated _Penta1	14	25	16	32	8
Keffi	Jigwada	na Jigwada Health Clinic	FS_Number vaccinated _Penta2	17	16	36	31	11
Keffi	Jigwada	na Jigwada Health Clinic	FS_Number vaccinated _Penta3	7	17	18	19	8
Keffi	Jigwada	na Jigwada Health Clinic	FS_Doses opened for session_Penta	60	80	80	100	40
Keffi	Jigwada	na Jigwada Health Clinic	FS_Number vaccinated _Measles	14	17	27	21	20
Keffi	Jigwada	na Jigwada Health Clinic	FS_Doses opened for session_Measles	30	40	40	30	30
Keffi	Jigwada	na Jigwada Health Clinic	OS_Number of children given BCG	0	0	0	0	0
Keffi	Jigwada	na Jigwada Health Clinic	OS_BCG doses opened for session	0	0	0	0	0
Keffi	Jigwada	na Jigwada Health Clinic	OS_Number of children given IPV	0	0	0	0	0
Keffi	Jigwada	na Jigwada Health Clinic	OS_IPV doses opened for session	0	0	0	0	0
Keffi	Jigwada	na Jigwada Health Clinic	OS_Number vaccinated_Measles	0	0	0	0	0
Keffi	Jigwada	na Jigwada Health Clinic	OS_Doses opened for session_Measles	0	0	0	0	0
Keffi	Jigwada	na Jigwada Health Clinic	OS_Number vaccinated_Penta1	0	0	0	0	0
Keffi	Jigwada	na Jigwada Health Clinic	OS_Number vaccinated_Penta2	0	0	0	0	0
Keffi	Jigwada	na Jigwada Health Clinic	OS_Number vaccinated_Penta3	0	0	0	0	0
Keffi	Jigwada	na Jigwada Health Clinic	OS_Doses opened for session_Penta	0	0	0	0	0
Keffi	Jigwada	na Kaibo Mada Health Clinic	FS_Number of children given BCG	7	0	7	0	0
Keffi	Jigwada	na Kaibo Mada Health Clinic	FS_BCG doses opened for session	20	0	20	0	0
Keffi	Jigwada	na Kaibo Mada Health Clinic	FS_Number of children given IPV	6	0	6	0	0
Keffi	Jigwada	na Kaibo Mada Health Clinic	FS_IPV doses opened for session	10	10	10	0	0
Keffi	Jigwada	na Kaibo Mada Health Clinic	FS_Number vaccinated _Penta1	3	0	3	0	0
Keffi	Jigwada	na Kaibo Mada Health Clinic	FS_Number vaccinated _Penta2	3	0	2	0	0
Keffi	Jigwada	na Kaibo Mada Health Clinic	FS_Number vaccinated _Penta3	3	0	4	0	0
Keffi	Jigwada	na Kaibo Mada Health Clinic	FS_Doses opened for session_Penta	10	0	10	0	0
Keffi	Jigwada	na Kaibo Mada Health Clinic	FS_Number vaccinated _Measles	6	0	7	0	0
Keffi	Jigwada	na Kaibo Mada Health Clinic	FS_Doses opened for session_Measles	0	0	10	0	0
Keffi	Jigwada	na Kaibo Mada Health Clinic	OS_Number of children given BCG	8	7	0	0	0
Keffi	Jigwada	na Kaibo Mada Health Clinic	OS_BCG doses opened for session	20	20	0	0	0
Keffi	Jigwada	na Kaibo Mada Health Clinic	OS_Number of children given IPV	6	5	0	0	0
Keffi	Jigwada	na Kaibo Mada Health Clinic	OS_IPV doses opened for session	0	0	0	0	0
Keffi	Jigwada	na Kaibo Mada Health Clinic	OS_Number vaccinated_Measles	5	6	0	0	0
Keffi	Jigwada	na Kaibo Mada Health Clinic	OS_Doses opened for session_Measles	10	10	0	0	0
Keffi	Jigwada	na Kaibo Mada Health Clinic	OS_Number vaccinated_Penta1	2	3	0	0	0
Keffi	Jigwada	na Kaibo Mada Health Clinic	OS_Number vaccinated_Penta2	4	3	0	0	0
Keffi	Jigwada	na Kaibo Mada Health Clinic	OS_Number vaccinated_Penta3	3	3	0	0	0
Keffi	Jigwada	na Kaibo Mada Health Clinic	OS_Doses opened for session_Penta	10	10	0	0	0
Keffi	Jigwada	na Tila Primary Health Center	FS_Number of children given BCG	9	83	41	25	28
Keffi	Jigwada	na Tila Primary Health Center	FS_BCG doses opened for session	60	100	60	40	40
Keffi	Jigwada	na Tila Primary Health Center	FS_Number of children given IPV	19	31	38	30	40
Keffi	Jigwada	na Tila Primary Health Center	FS_IPV doses opened for session	30	40	60	30	20
Keffi	Jigwada	na Tila Primary Health Center	FS_Number vaccinated _Penta1	17	41	39	20	34
Keffi	Jigwada	na Tila Primary Health Center	FS_Number vaccinated _Penta2	18	29	44	25	33
Keffi	Jigwada	na Tila Primary Health Center	FS_Number vaccinated _Penta3	19	31	38	40	60
Keffi	Jigwada	na Tila Primary Health Center	FS_Doses opened for session_Penta	60	120	140	60	80
Keffi	Jigwada	na Tila Primary Health Center	FS_Number vaccinated _Measles	18	38	50	25	40
Keffi	Jigwada	na Tila Primary Health Center	FS_Doses opened for session_Measles	30	50	60	20	30
Keffi	Jigwada	na Tila Primary Health Center	OS_Number of children given BCG	0	0	0	0	0
Keffi	Jigwada	na Tila Primary Health Center	OS_BCG doses opened for session	0	0	0	0	0
Keffi	Jigwada	na Tila Primary Health Center	OS_Number of children given IPV	0	0	0	0	0
Keffi	Jigwada	na Tila Primary Health Center	OS_IPV doses opened for session	0	0	0	0	0
Keffi	Jigwada	na Tila Primary Health Center	OS_Number vaccinated_Measles	0	0	0	0	0
Keffi	Jigwada	na Tila Primary Health Center	OS_Doses opened for session_Measles	0	0	0	0	0
Keffi	Jigwada	na Tila Primary Health Center	OS_Number vaccinated_Penta1	0	2	0	0	0
Keffi	Jigwada	na Tila Primary Health Center	OS_Number vaccinated_Penta2	0	0	0	0	0
Keffi	Jigwada	na Tila Primary Health Center	OS_Number vaccinated_Penta3	0	0	0	0	0
Keffi	Jigwada	na Tila Primary Health Center	OS_Doses opened for session_Penta	0	10	0	0	0
Keffi	Sabon Gari	na Gauta Health Clinic	FS_Number of children given BCG	5	31	6	16	14
Keffi	Sabon Gari	na Gauta Health Clinic	FS_BCG doses opened for session	20	80	20	40	60
Keffi	Sabon Gari	na Gauta Health Clinic	FS_Number of children given IPV	10	26	13	6	17
Keffi	Sabon Gari	na Gauta Health Clinic	FS_IPV doses opened for session	40	50	30	30	30
Keffi	Sabon Gari	na Gauta Health Clinic	FS_Number vaccinated _Penta1	13	11	12	2	6
Keffi	Sabon Gari	na Gauta Health Clinic	FS_Number vaccinated _Penta2	11	19	8	9	16
Keffi	Sabon Gari	na Gauta Health Clinic	FS_Number vaccinated _Penta3	10	16	13	11	7
Keffi	Sabon Gari	na Gauta Health Clinic	FS_Doses opened for session_Penta	50	60	40	40	40
Keffi	Sabon Gari	na Gauta Health Clinic	FS_Number vaccinated _Measles	0	16	6	10	21
Keffi	Sabon Gari	na Gauta Health Clinic	FS_Doses opened for session_Measles	0	20	10	20	30
Keffi	Sabon Gari	na Gauta Health Clinic	OS_Number of children given BCG	0	0	0	0	0
Keffi	Sabon Gari	na Gauta Health Clinic	OS_BCG doses opened for session	0	0	0	0	0
Keffi	Sabon Gari	na Gauta Health Clinic	OS_Number of children given IPV	0	6	3	5	0
Keffi	Sabon Gari	na Gauta Health Clinic	OS_IPV doses opened for session	0	10	0	20	0
Keffi	Sabon Gari	na Gauta Health Clinic	OS_Number vaccinated_Measles	0	0	0	0	0
Keffi	Sabon Gari	na Gauta Health Clinic	OS_Doses opened for session_Measles	0	0	0	0	0
Keffi	Sabon Gari	na Gauta Health Clinic	OS_Number vaccinated_Penta1	0	4	2	4	0
Keffi	Sabon Gari	na Gauta Health Clinic	OS_Number vaccinated_Penta2	0	4	2	3	0
Keffi	Sabon Gari	na Gauta Health Clinic	OS_Number vaccinated_Penta3	0	6	3	4	0
Keffi	Sabon Gari	na Gauta Health Clinic	OS_Doses opened for session_Penta	0	20	10	10	0
Keffi	Sabon Gari	na Sabon Gari Health Clinic	FS_Number of children given BCG	0	0	1	0	2
Keffi	Sabon Gari	na Sabon Gari Health Clinic	FS_BCG doses opened for session	20	0	0	0	20
Keffi	Sabon Gari	na Sabon Gari Health Clinic	FS_Number of children given IPV	0	8	0	0	4
Keffi	Sabon Gari	na Sabon Gari Health Clinic	FS_IPV doses opened for session	0	20	0	0	10
Keffi	Sabon Gari	na Sabon Gari Health Clinic	FS_Number vaccinated _Penta1	5	7	1	0	5
Keffi	Sabon Gari	na Sabon Gari Health Clinic	FS_Number vaccinated _Penta2	3	10	0	0	2
Keffi	Sabon Gari	na Sabon Gari Health Clinic	FS_Number vaccinated _Penta3	0	8	0	0	4
Keffi	Sabon Gari	na Sabon Gari Health Clinic	FS_Doses opened for session_Penta	0	40	0	0	20
Keffi	Sabon Gari	na Sabon Gari Health Clinic	FS_Number vaccinated _Measles	0	2	0	0	2
Keffi	Sabon Gari	na Sabon Gari Health Clinic	FS_Doses opened for session_Measles	0	10	0	0	10
Keffi	Sabon Gari	na Sabon Gari Health Clinic	OS_Number of children given BCG	0	0	0	0	0
Keffi	Sabon Gari	na Sabon Gari Health Clinic	OS_BCG doses opened for session	0	0	0	0	0
Keffi	Sabon Gari	na Sabon Gari Health Clinic	OS_Number of children given IPV	0	0	0	0	0
Keffi	Sabon Gari	na Sabon Gari Health Clinic	OS_IPV doses opened for session	0	0	0	0	0
Keffi	Sabon Gari	na Sabon Gari Health Clinic	OS_Number vaccinated_Measles	0	0	0	0	0
Keffi	Sabon Gari	na Sabon Gari Health Clinic	OS_Doses opened for session_Measles	0	0	0	0	0
Keffi	Sabon Gari	na Sabon Gari Health Clinic	OS_Number vaccinated_Penta1	0	0	0	0	0
Keffi	Sabon Gari	na Sabon Gari Health Clinic	OS_Number vaccinated_Penta2	0	0	0	0	0
Keffi	Sabon Gari	na Sabon Gari Health Clinic	OS_Number vaccinated_Penta3	0	0	0	0	0
Keffi	Sabon Gari	na Sabon Gari Health Clinic	OS_Doses opened for session_Penta	0	0	0	0	0
Keffi	Sabon Gari	na Saura Kiriya Primary Health Centre	FS_Number of children given BCG	0	0	0	10	7
Keffi	Sabon Gari	na Saura Kiriya Primary Health Centre	FS_BCG doses opened for session	0	0	0	40	20
Keffi	Sabon Gari	na Saura Kiriya Primary Health Centre	FS_Number of children given IPV	0	4	3	9	6
Keffi	Sabon Gari	na Saura Kiriya Primary Health Centre	FS_IPV doses opened for session	0	20	10	30	30
Keffi	Sabon Gari	na Saura Kiriya Primary Health Centre	FS_Number vaccinated _Penta1	0	5	4	11	3
Keffi	Sabon Gari	na Saura Kiriya Primary Health Centre	FS_Number vaccinated _Penta2	0	4	1	6	7
Keffi	Sabon Gari	na Saura Kiriya Primary Health Centre	FS_Number vaccinated _Penta3	0	4	3	9	6
Keffi	Sabon Gari	na Saura Kiriya Primary Health Centre	FS_Doses opened for session_Penta	0	20	10	30	20
Keffi	Sabon Gari	na Saura Kiriya Primary Health Centre	FS_Number vaccinated _Measles	0	2	0	12	4
Keffi	Sabon Gari	na Saura Kiriya Primary Health Centre	FS_Doses opened for session_Measles	0	10	0	20	20
Keffi	Sabon Gari	na Saura Kiriya Primary Health Centre	OS_Number of children given BCG	0	2	0	0	0
Keffi	Sabon Gari	na Saura Kiriya Primary Health Centre	OS_BCG doses opened for session	0	20	0	0	0
Keffi	Sabon Gari	na Saura Kiriya Primary Health Centre	OS_Number of children given IPV	0	3	2	0	0
Keffi	Sabon Gari	na Saura Kiriya Primary Health Centre	OS_IPV doses opened for session	0	10	10	0	0
Keffi	Sabon Gari	na Saura Kiriya Primary Health Centre	OS_Number vaccinated_Measles	0	0	0	0	0
Keffi	Sabon Gari	na Saura Kiriya Primary Health Centre	OS_Doses opened for session_Measles	0	0	0	0	0
Keffi	Sabon Gari	na Saura Kiriya Primary Health Centre	OS_Number vaccinated_Penta1	0	2	2	0	0
Keffi	Sabon Gari	na Saura Kiriya Primary Health Centre	OS_Number vaccinated_Penta2	0	5	1	0	0
Keffi	Sabon Gari	na Saura Kiriya Primary Health Centre	OS_Number vaccinated_Penta3	0	3	2	0	0
Keffi	Sabon Gari	na Saura Kiriya Primary Health Centre	OS_Doses opened for session_Penta	0	10	10	0	0
Keffi	Sabon Gari	na Yalwan Soba Primary Health Center	FS_Number of children given BCG	0	0	6	0	0
Keffi	Sabon Gari	na Yalwan Soba Primary Health Center	FS_BCG doses opened for session	0	0	20	80	0
Keffi	Sabon Gari	na Yalwan Soba Primary Health Center	FS_Number of children given IPV	0	0	0	4	1
Keffi	Sabon Gari	na Yalwan Soba Primary Health Center	FS_IPV doses opened for session	0	0	0	10	0
Keffi	Sabon Gari	na Yalwan Soba Primary Health Center	FS_Number vaccinated _Penta1	0	0	3	8	9
Keffi	Sabon Gari	na Yalwan Soba Primary Health Center	FS_Number vaccinated _Penta2	0	0	1	5	6
Keffi	Sabon Gari	na Yalwan Soba Primary Health Center	FS_Number vaccinated _Penta3	0	0	0	4	6
Keffi	Sabon Gari	na Yalwan Soba Primary Health Center	FS_Doses opened for session_Penta	0	0	10	20	40
Keffi	Sabon Gari	na Yalwan Soba Primary Health Center	FS_Number vaccinated _Measles	0	0	0	6	3
Keffi	Sabon Gari	na Yalwan Soba Primary Health Center	FS_Doses opened for session_Measles	0	0	0	0	10
Keffi	Sabon Gari	na Yalwan Soba Primary Health Center	OS_Number of children given BCG	0	0	0	0	0
Keffi	Sabon Gari	na Yalwan Soba Primary Health Center	OS_BCG doses opened for session	0	0	0	0	0
Keffi	Sabon Gari	na Yalwan Soba Primary Health Center	OS_Number of children given IPV	0	0	0	0	0
Keffi	Sabon Gari	na Yalwan Soba Primary Health Center	OS_IPV doses opened for session	0	0	0	0	0
Keffi	Sabon Gari	na Yalwan Soba Primary Health Center	OS_Number vaccinated_Measles	0	0	0	0	0
Keffi	Sabon Gari	na Yalwan Soba Primary Health Center	OS_Doses opened for session_Measles	0	0	0	0	0
Keffi	Sabon Gari	na Yalwan Soba Primary Health Center	OS_Number vaccinated_Penta1	0	0	0	0	0
Keffi	Sabon Gari	na Yalwan Soba Primary Health Center	OS_Number vaccinated_Penta2	0	0	0	0	0
Keffi	Sabon Gari	na Yalwan Soba Primary Health Center	OS_Number vaccinated_Penta3	0	0	0	0	0
Keffi	Sabon Gari	na Yalwan Soba Primary Health Center	OS_Doses opened for session_Penta	0	0	0	0	0
Keffi	Sabon Gari	na Yarkade Health Clinic	FS_Number of children given BCG	24	11	0	7	16
Keffi	Sabon Gari	na Yarkade Health Clinic	FS_BCG doses opened for session	60	20	0	60	40
Keffi	Sabon Gari	na Yarkade Health Clinic	FS_Number of children given IPV	15	6	4	17	13
Keffi	Sabon Gari	na Yarkade Health Clinic	FS_IPV doses opened for session	30	20	10	50	10
Keffi	Sabon Gari	na Yarkade Health Clinic	FS_Number vaccinated _Penta1	18	10	3	8	10
Keffi	Sabon Gari	na Yarkade Health Clinic	FS_Number vaccinated _Penta2	24	19	4	7	5
Keffi	Sabon Gari	na Yarkade Health Clinic	FS_Number vaccinated _Penta3	15	5	4	15	23
Keffi	Sabon Gari	na Yarkade Health Clinic	FS_Doses opened for session_Penta	30	40	10	30	10
Keffi	Sabon Gari	na Yarkade Health Clinic	FS_Number vaccinated _Measles	21	4	5	4	15
Keffi	Sabon Gari	na Yarkade Health Clinic	FS_Doses opened for session_Measles	30	10	10	10	10
Keffi	Sabon Gari	na Yarkade Health Clinic	OS_Number of children given BCG	2	0	13	0	0
Keffi	Sabon Gari	na Yarkade Health Clinic	OS_BCG doses opened for session	20	0	40	20	20
Keffi	Sabon Gari	na Yarkade Health Clinic	OS_Number of children given IPV	5	0	5	6	2
Keffi	Sabon Gari	na Yarkade Health Clinic	OS_IPV doses opened for session	0	0	0	10	10
Keffi	Sabon Gari	na Yarkade Health Clinic	OS_Number vaccinated_Measles	7	0	4	18	3
Keffi	Sabon Gari	na Yarkade Health Clinic	OS_Doses opened for session_Measles	10	0	10	30	10
Keffi	Sabon Gari	na Yarkade Health Clinic	OS_Number vaccinated_Penta1	16	0	4	9	0
Keffi	Sabon Gari	na Yarkade Health Clinic	OS_Number vaccinated_Penta2	12	0	2	7	3
Keffi	Sabon Gari	na Yarkade Health Clinic	OS_Number vaccinated_Penta3	5	0	4	6	2
Keffi	Sabon Gari	na Yarkade Health Clinic	OS_Doses opened for session_Penta	30	0	20	30	10
Keffi	Tudun Kofa	na Kofar Pada Primary Health Centre	FS_Number of children given BCG	49	58	66	42	44
Keffi	Tudun Kofa	na Kofar Pada Primary Health Centre	FS_BCG doses opened for session	80	100	100	160	60
Keffi	Tudun Kofa	na Kofar Pada Primary Health Centre	FS_Number of children given IPV	31	62	58	48	27
Keffi	Tudun Kofa	na Kofar Pada Primary Health Centre	FS_IPV doses opened for session	80	90	80	90	50
Keffi	Tudun Kofa	na Kofar Pada Primary Health Centre	FS_Number vaccinated _Penta1	51	79	52	36	27
Keffi	Tudun Kofa	na Kofar Pada Primary Health Centre	FS_Number vaccinated _Penta2	43	64	62	40	27
Keffi	Tudun Kofa	na Kofar Pada Primary Health Centre	FS_Number vaccinated _Penta3	31	62	57	47	27
Keffi	Tudun Kofa	na Kofar Pada Primary Health Centre	FS_Doses opened for session_Penta	160	240	210	120	120
Keffi	Tudun Kofa	na Kofar Pada Primary Health Centre	FS_Number vaccinated _Measles	13	64	55	33	30
Keffi	Tudun Kofa	na Kofar Pada Primary Health Centre	FS_Doses opened for session_Measles	40	80	80	70	40
Keffi	Tudun Kofa	na Kofar Pada Primary Health Centre	OS_Number of children given BCG	0	0	0	0	0
Keffi	Tudun Kofa	na Kofar Pada Primary Health Centre	OS_BCG doses opened for session	0	0	0	0	0
Keffi	Tudun Kofa	na Kofar Pada Primary Health Centre	OS_Number of children given IPV	0	0	0	1	0
Keffi	Tudun Kofa	na Kofar Pada Primary Health Centre	OS_IPV doses opened for session	0	0	0	20	0
Keffi	Tudun Kofa	na Kofar Pada Primary Health Centre	OS_Number vaccinated_Measles	0	3	0	0	0
Keffi	Tudun Kofa	na Kofar Pada Primary Health Centre	OS_Doses opened for session_Measles	0	10	0	0	0
Keffi	Tudun Kofa	na Kofar Pada Primary Health Centre	OS_Number vaccinated_Penta1	1	7	3	4	0
Keffi	Tudun Kofa	na Kofar Pada Primary Health Centre	OS_Number vaccinated_Penta2	0	1	2	0	0
Keffi	Tudun Kofa	na Kofar Pada Primary Health Centre	OS_Number vaccinated_Penta3	0	0	0	2	0
Keffi	Tudun Kofa	na Kofar Pada Primary Health Centre	OS_Doses opened for session_Penta	10	20	10	20	0
Keffi	Yara	na Allah Bamu Lafiya Clinic	FS_Number of children given BCG	5	7	4	0	1
Keffi	Yara	na Allah Bamu Lafiya Clinic	FS_BCG doses opened for session	20	0	20	0	20
Keffi	Yara	na Allah Bamu Lafiya Clinic	FS_Number of children given IPV	5	5	4	0	0
Keffi	Yara	na Allah Bamu Lafiya Clinic	FS_IPV doses opened for session	30	30	10	0	0
Keffi	Yara	na Allah Bamu Lafiya Clinic	FS_Number vaccinated _Penta1	1	6	5	0	0
Keffi	Yara	na Allah Bamu Lafiya Clinic	FS_Number vaccinated _Penta2	7	6	4	0	0
Keffi	Yara	na Allah Bamu Lafiya Clinic	FS_Number vaccinated _Penta3	5	5	4	0	0
Keffi	Yara	na Allah Bamu Lafiya Clinic	FS_Doses opened for session_Penta	20	20	20	0	0
Keffi	Yara	na Allah Bamu Lafiya Clinic	FS_Number vaccinated _Measles	2	6	5	0	0
Keffi	Yara	na Allah Bamu Lafiya Clinic	FS_Doses opened for session_Measles	10	20	10	0	0
Keffi	Yara	na Allah Bamu Lafiya Clinic	OS_Number of children given BCG	0	10	0	0	0
Keffi	Yara	na Allah Bamu Lafiya Clinic	OS_BCG doses opened for session	0	40	0	0	0
Keffi	Yara	na Allah Bamu Lafiya Clinic	OS_Number of children given IPV	6	5	0	0	0
Keffi	Yara	na Allah Bamu Lafiya Clinic	OS_IPV doses opened for session	0	0	0	0	0
Keffi	Yara	na Allah Bamu Lafiya Clinic	OS_Number vaccinated_Measles	5	6	0	0	0
Keffi	Yara	na Allah Bamu Lafiya Clinic	OS_Doses opened for session_Measles	20	20	0	0	0
Keffi	Yara	na Allah Bamu Lafiya Clinic	OS_Number vaccinated_Penta1	15	8	0	0	0
Keffi	Yara	na Allah Bamu Lafiya Clinic	OS_Number vaccinated_Penta2	4	10	0	0	0
Keffi	Yara	na Allah Bamu Lafiya Clinic	OS_Number vaccinated_Penta3	6	5	0	0	0
Keffi	Yara	na Allah Bamu Lafiya Clinic	OS_Doses opened for session_Penta	30	30	0	0	0
Keffi	Yara	na Main Market Health Post	FS_Number of children given BCG	0	17	0	0	0
Keffi	Yara	na Main Market Health Post	FS_BCG doses opened for session	0	20	0	0	0
Keffi	Yara	na Main Market Health Post	FS_Number of children given IPV	0	5	0	0	10
Keffi	Yara	na Main Market Health Post	FS_IPV doses opened for session	0	10	0	0	10
Keffi	Yara	na Main Market Health Post	FS_Number vaccinated _Penta1	0	15	0	0	3
Keffi	Yara	na Main Market Health Post	FS_Number vaccinated _Penta2	0	16	0	0	4
Keffi	Yara	na Main Market Health Post	FS_Number vaccinated _Penta3	0	5	0	0	0
Keffi	Yara	na Main Market Health Post	FS_Doses opened for session_Penta	0	40	0	0	10
Keffi	Yara	na Main Market Health Post	FS_Number vaccinated _Measles	0	7	0	0	10
Keffi	Yara	na Main Market Health Post	FS_Doses opened for session_Measles	0	10	0	0	10
Keffi	Yara	na Main Market Health Post	OS_Number of children given BCG	0	0	0	0	0
Keffi	Yara	na Main Market Health Post	OS_BCG doses opened for session	0	0	0	0	0
Keffi	Yara	na Main Market Health Post	OS_Number of children given IPV	0	0	0	10	0
Keffi	Yara	na Main Market Health Post	OS_IPV doses opened for session	0	0	0	10	0
Keffi	Yara	na Main Market Health Post	OS_Number vaccinated_Measles	0	0	0	10	0
Keffi	Yara	na Main Market Health Post	OS_Doses opened for session_Measles	0	0	0	10	0
Keffi	Yara	na Main Market Health Post	OS_Number vaccinated_Penta1	0	0	0	2	0
Keffi	Yara	na Main Market Health Post	OS_Number vaccinated_Penta2	0	0	0	4	0
Keffi	Yara	na Main Market Health Post	OS_Number vaccinated_Penta3	0	0	0	0	0
Keffi	Yara	na Main Market Health Post	OS_Doses opened for session_Penta	0	0	0	10	0
Keffi	Yara	na Sabon Layi Primary Health Center	FS_Number of children given BCG	9	4	0	0	8
Keffi	Yara	na Sabon Layi Primary Health Center	FS_BCG doses opened for session	20	20	0	0	20
Keffi	Yara	na Sabon Layi Primary Health Center	FS_Number of children given IPV	6	0	2	7	8
Keffi	Yara	na Sabon Layi Primary Health Center	FS_IPV doses opened for session	20	0	10	30	30
Keffi	Yara	na Sabon Layi Primary Health Center	FS_Number vaccinated _Penta1	6	3	2	1	10
Keffi	Yara	na Sabon Layi Primary Health Center	FS_Number vaccinated _Penta2	3	9	2	1	8
Keffi	Yara	na Sabon Layi Primary Health Center	FS_Number vaccinated _Penta3	7	2	5	5	8
Keffi	Yara	na Sabon Layi Primary Health Center	FS_Doses opened for session_Penta	40	40	30	30	30
Keffi	Yara	na Sabon Layi Primary Health Center	FS_Number vaccinated _Measles	7	8	3	1	19
Keffi	Yara	na Sabon Layi Primary Health Center	FS_Doses opened for session_Measles	20	20	10	10	30
Keffi	Yara	na Sabon Layi Primary Health Center	OS_Number of children given BCG	0	0	0	0	0
Keffi	Yara	na Sabon Layi Primary Health Center	OS_BCG doses opened for session	0	0	0	0	0
Keffi	Yara	na Sabon Layi Primary Health Center	OS_Number of children given IPV	0	0	0	0	0
Keffi	Yara	na Sabon Layi Primary Health Center	OS_IPV doses opened for session	0	0	0	0	0
Keffi	Yara	na Sabon Layi Primary Health Center	OS_Number vaccinated_Measles	5	0	0	0	0
Keffi	Yara	na Sabon Layi Primary Health Center	OS_Doses opened for session_Measles	10	0	0	0	0
Keffi	Yara	na Sabon Layi Primary Health Center	OS_Number vaccinated_Penta1	3	0	0	0	2
Keffi	Yara	na Sabon Layi Primary Health Center	OS_Number vaccinated_Penta2	1	0	0	0	2
Keffi	Yara	na Sabon Layi Primary Health Center	OS_Number vaccinated_Penta3	0	0	0	0	0
Keffi	Yara	na Sabon Layi Primary Health Center	OS_Doses opened for session_Penta	10	0	0	0	0
