# Supplementary material for: Improving routine immunization data quality using daily short message system reporting platform: An experience from Nasarawa state, Nigeria
Source: PLoS One. 2021 Aug 19;16(8):e0255563. doi: 10.1371/journal.pone.0255563 (PMC8376034; doi:10.1371/journal.pone.0255563)
Supplement: S1 Dataset — (ZIP) [file pone.0255563.s001.zip › Data for Paper Analysis/HF Type and Expected Sessions.xlsx]

## Sheet: Sheet2
LGA	Political Ward	HF	Type of HF	Expected Number of FS	Expected Number of OS
na Keana Local Government Area	na Agaza Ward	na Agaza Health Clinic	PHC	1	1
na Keana Local Government Area	na Agaza Ward	na Ishoho Primary Health Centre	PHC	1	1			0	Never Reported
na Keana Local Government Area	na Agaza Ward	na Owena Health Clinic	PHC	1	1			1	One session weekly
na Keana Local Government Area	na Aloshi Ward	na Aloshi Health Clinic	Urban PHC	2	0			2	Two sessions every week
na Keana Local Government Area	na Aloshi Ward	na Pevgah Primary Health Centre	PHC	1	1			5	Five fixed session every week
na Keana Local Government Area	na Amiri Ward	na Amiri National Primary Health Centre	PHC	1	0
na Keana Local Government Area	na Amiri Ward	na Uluji Primary Health Centre	PHC	1	0
na Keana Local Government Area	na Galadima Ward	na Iwanev Health Clinic	PHC	1	1
na Keana Local Government Area	na Galadima Ward	na Kpalev Primary Health Centre	Urban PHC	2	1
na Keana Local Government Area	na Iwagu Ward	na Azereboh Primary Health Center	PHC	0	0
na Keana Local Government Area	na Iwagu Ward	na Chahul Primary Health Center	PHC	1	1
na Keana Local Government Area	na Iwagu Ward	na Iwagu Health Clinic	PHC	1	1
na Keana Local Government Area	na Iwagu Ward	na Kuduku 1 Health Clinic	PHC	1	1
na Keana Local Government Area	na Kadarko Ward	na Gidan Dogo Health Clinic	PHC	1	1
na Keana Local Government Area	na Kadarko Ward	na Kadarko Model Primary Health Centre	PHC	1	0
na Keana Local Government Area	na Kadarko Ward	na Kadarko Primary Health Centre	PHC	1	1
na Keana Local Government Area	na Kadarko Ward	na Sarki Noma Health Clinic	PHC	1	0
na Keana Local Government Area	na Kadarko Ward	na Usha Clinic Kadarko	PHC	0	0
na Keana Local Government Area	na Kwara Ward	na Angwan Yara Health Clinic (Keana)	PHC	1	1
na Keana Local Government Area	na Kwara Ward	na Kwara Primary Health Centre	PHC	0	0
na Keana Local Government Area	na Kwara Ward	na Tudu Abu Primary Health Care	PHC	1	0
na Keana Local Government Area	na Madaki Ward	na Ajo Primary Health Centre	PHC	1	1
na Keana Local Government Area	na Madaki Ward	na Giza Primary Health Centre	PHC	1	1
na Keana Local Government Area	na Madaki Ward	na Kalachi Primary Health Centre	PHC	1	1
na Keana Local Government Area	na Obene Ward	na Demekaa Health Clinic	PHC	1	0
na Keana Local Government Area	na Obene Ward	na Iorgyere Primary Health Centre	PHC	1	1
na Keana Local Government Area	na Obene Ward	na Iornya Health Clinic	PHC	1	1
na Keana Local Government Area	na Oki Ward	na Agberagba Primary Health Centre	PHC	1	1
na Keana Local Government Area	na Oki Ward	na Keana General Hospital	Secondary	5	0
na Keana Local Government Area	na Oki Ward	na Tachia Health Clinic	PHC	0	0
na Keffi Local Government Area	na Angwar Rimi Ward	na Amosun Maternal and Child Health Clinic	PHC	1	0
na Keffi Local Government Area	na Angwar Rimi Ward	na Angwan Ninzom Primary Health Centre	PHC	1	1
na Keffi Local Government Area	na Angwar Rimi Ward	na Nagari Hospital	PHC	1	0
na Keffi Local Government Area	na Gangaren Tudu Ward	na Al nur maternity	Urban PHC	2	0
na Keffi Local Government Area	na Goriya Ward	na Ebenezer Maternity Clinic	PHC	1	0
na Keffi Local Government Area	na Goriya Ward	na Jama'a Medical Centre	PHC	0	0
na Keffi Local Government Area	na Goriya Ward	na Keffi Federal Medical Centre	Secondary	5	0
na Keffi Local Government Area	na Iya 1 Ward	na Shukura Clinic	PHC	1	0
na Keffi Local Government Area	na Iya 2 Ward	na Angwan Waje Health Clinic	PHC	1	1
na Keffi Local Government Area	na Iya 2 Ward	na Keffi General Hospital	Secondary	5	0
na Keffi Local Government Area	na Iya 2 Ward	na Ruga Primary Health Center	PHC	1	1
na Keffi Local Government Area	na Iya 2 Ward	na Tsohon Kasuwa Primary Health Care Clinic	PHC	1	1
na Keffi Local Government Area	na Jigwada Ward	na Angwan Jaba Health Clinic (Keffi)	PHC	0	0
na Keffi Local Government Area	na Jigwada Ward	na Angwan Jaba Primary Health Centre	PHC	1	1
na Keffi Local Government Area	na Jigwada Ward	na Jigwada Health Clinic	PHC	1	1
na Keffi Local Government Area	na Jigwada Ward	na Kaibo Mada Health Clinic	PHC	1	1
na Keffi Local Government Area	na Jigwada Ward	na Tila Primary Health Center	PHC	1	1
na Keffi Local Government Area	na Sabon Gari Ward	na Gauta Health Clinic	PHC	1	0
na Keffi Local Government Area	na Sabon Gari Ward	na Sabon Gari Health Clinic	PHC	1	0
na Keffi Local Government Area	na Sabon Gari Ward	na Saura Kiriya Primary Health Centre	PHC	1	1
na Keffi Local Government Area	na Sabon Gari Ward	na Yalwan Soba Primary Health Center	PHC	1	1
na Keffi Local Government Area	na Sabon Gari Ward	na Yarkade Health Clinic	PHC	1	1
na Keffi Local Government Area	na Tudun Kofa Ward	na Kofar Pada Primary Health Centre	Urban PHC	2	1
na Keffi Local Government Area	na Yara Ward	na Main Market Health Post	Urban PHC	2	0
na Keffi Local Government Area	na Yara Ward	na Sabon Layi Primary Health Center	PHC	1	0
