# Supplementary material for: Improving routine immunization data quality using daily short message system reporting platform: An experience from Nasarawa state, Nigeria
Source: PLoS One. 2021 Aug 19;16(8):e0255563. doi: 10.1371/journal.pone.0255563 (PMC8376034; doi:10.1371/journal.pone.0255563)
Supplement: S1 Dataset — (ZIP) [file pone.0255563.s001.zip › Data for Paper Analysis/Session Data By HF (1).xls]

## Sheet: Sheet 1
Org unit level 3	Org unit level 4	Org unit level 5	December 2017 Daily Fixed Sessions Actual reports	December 2017 Daily Outreach Sessions Actual reports	December 2017 Weekly RI Health Facility Weekly Tracking Tool Actual reports	January 2018 Daily Fixed Sessions Actual reports	January 2018 Daily Outreach Sessions Actual reports	January 2018 Weekly RI Health Facility Weekly Tracking Tool Actual reports	February 2018 Daily Fixed Sessions Actual reports	February 2018 Daily Outreach Sessions Actual reports	February 2018 Weekly RI Health Facility Weekly Tracking Tool Actual reports	March 2018 Daily Fixed Sessions Actual reports	March 2018 Daily Outreach Sessions Actual reports	March 2018 Weekly RI Health Facility Weekly Tracking Tool Actual reports	April 2018 Daily Fixed Sessions Actual reports	April 2018 Daily Outreach Sessions Actual reports	April 2018 Weekly RI Health Facility Weekly Tracking Tool Actual reports		2017-12-01	2018-01-01	2018-02-01	2018-03-01	2018-04-01
na Keana Local Government Area	na Agaza Ward	na Agaza Health Clinic	1	3	4	2	2	4	1	1	4	1	5	3	1		2		8	8	6	9	3
na Keana Local Government Area	na Agaza Ward	na Ishoho Primary Health Centre	1	3	5		2	3	1	1	2	1	3	2					9	5	4	6	0
na Keana Local Government Area	na Agaza Ward	na Owena Health Clinic		3	4		3	4		3	1		3		1		2		7	7	4	3	3
na Keana Local Government Area	na Aloshi Ward	na Aloshi Health Clinic	2	1	1	4	2	2	1	4	4	1	3	3	1		2		4	8	9	7	3
na Keana Local Government Area	na Aloshi Ward	na Pevgah Primary Health Centre	1	1	3		1	1	1	1	1								5	2	3	0	0
na Keana Local Government Area	na Amiri Ward	na Amiri National Primary Health Centre	3		5	4		4	5	1	4	3	1	3	2		2		8	8	10	7	4
na Keana Local Government Area	na Amiri Ward	na Uluji Primary Health Centre			2														2	0	0	0	0
na Keana Local Government Area	na Galadima Ward	na Iwanev Health Clinic	1	2	6	1		4	1	1	3	1	1	2		1	1		9	5	5	4	2
na Keana Local Government Area	na Galadima Ward	na Kpalev Primary Health Centre	1	2	5	4	2	4			4			3			1		8	10	4	3	1
na Keana Local Government Area	na Iwagu Ward	na Azereboh Primary Health Center																	0	0	0	0	0
na Keana Local Government Area	na Iwagu Ward	na Chahul Primary Health Center	1	2	3						2				1		1		6	0	2	0	2
na Keana Local Government Area	na Iwagu Ward	na Iwagu Health Clinic	3	1	5	1	2	3	1	2	4	1	2	2	2	1	2		9	6	7	5	5
na Keana Local Government Area	na Iwagu Ward	na Kuduku 1 Health Clinic	1	2	4			1			3			3			1		7	1	3	3	1
na Keana Local Government Area	na Kadarko Ward	na Gidan Dogo Health Clinic		1	3	1			1		4			4			2		4	1	5	4	2
na Keana Local Government Area	na Kadarko Ward	na Kadarko Model Primary Health Centre	4	2	3	4		4			4	3	1	3	2		1		9	8	4	7	3
na Keana Local Government Area	na Kadarko Ward	na Kadarko Primary Health Centre	3	1	5	1		3			4	1	2	3	1		2		9	4	4	6	3
na Keana Local Government Area	na Kadarko Ward	na Sarki Noma Health Clinic	1		4	2		2	2		3		1	2	1		2		5	4	5	3	3
na Keana Local Government Area	na Kadarko Ward	na Usha Clinic Kadarko																	0	0	0	0	0
na Keana Local Government Area	na Kwara Ward	na Angwan Yara Health Clinic (Keana)		1	3	1		1			4			3					4	2	4	3	0
na Keana Local Government Area	na Kwara Ward	na Kwara Primary Health Centre																	0	0	0	0	0
na Keana Local Government Area	na Kwara Ward	na Tudu Abu Primary Health Care	2	2	4	1	2	2	1		4			1	1	1	2		8	5	5	1	4
na Keana Local Government Area	na Madaki Ward	na Ajo Primary Health Centre		2	5			1									1		7	1	0	0	1
na Keana Local Government Area	na Madaki Ward	na Giza Primary Health Centre	1		5	1		2	2	1	2	2		3	2		2		6	3	5	5	4
na Keana Local Government Area	na Madaki Ward	na Kalachi Primary Health Centre	2	2	5	2		3	2	1	3	1		1					9	5	6	2	0
na Keana Local Government Area	na Obene Ward	na Demekaa Health Clinic			5						4			2			1		5	0	4	2	1
na Keana Local Government Area	na Obene Ward	na Iorgyere Primary Health Centre	2	1	3	1		1			4			2			2		6	2	4	2	2
na Keana Local Government Area	na Obene Ward	na Iornya Health Clinic		1	4		1	2			3			2					5	3	3	2	0
na Keana Local Government Area	na Oki Ward	na Agberagba Primary Health Centre	3	2	3	1		4			4			3			2		8	5	4	3	2
na Keana Local Government Area	na Oki Ward	na Keana General Hospital	3		3	7		4	4		4	4		4	2		1		6	11	8	8	3
na Keana Local Government Area	na Oki Ward	na Tachia Health Clinic																	0	0	0	0	0
na Keffi Local Government Area	na Angwar Rimi Ward	na Amosun Maternal and Child Health Clinic	1		4	4		4	2		4			2	5	2	2		5	8	6	2	9
na Keffi Local Government Area	na Angwar Rimi Ward	na Angwan Ninzom Primary Health Centre	2	1	4	2	1	3	4	1	4	5		3	3	2	2		7	6	9	8	7
na Keffi Local Government Area	na Angwar Rimi Ward	na Nagari Hospital	3		4	5		3	4		4	4		3	4		3		7	8	8	7	7
na Keffi Local Government Area	na Gangaren Tudu Ward	na Al nur maternity			2				8		3	4	1	3	3		2		2	0	11	8	5
na Keffi Local Government Area	na Goriya Ward	na Ebenezer Maternity Clinic	4		5	5		4	5		4	4		2	6		2		9	9	9	6	8
na Keffi Local Government Area	na Goriya Ward	na Jama'a Medical Centre																	0	0	0	0	0
na Keffi Local Government Area	na Goriya Ward	na Keffi Federal Medical Centre	14		6	18		4	16		4	16		3	10		2		20	22	20	19	12
na Keffi Local Government Area	na Iya 1 Ward	na Shukura Clinic			1			3	1		1	2			4		3		1	3	2	2	7
na Keffi Local Government Area	na Iya 2 Ward	na Angwan Waje Health Clinic	9	1	4	10	1	4	7	1	4	8	1	3	20	3	4		14	15	12	12	27
na Keffi Local Government Area	na Iya 2 Ward	na Keffi General Hospital	1		2	3		2	4		4	4		4	5		1		3	5	8	8	6
na Keffi Local Government Area	na Iya 2 Ward	na Ruga Primary Health Center									1			1		1	2		0	0	1	1	3
na Keffi Local Government Area	na Iya 2 Ward	na Tsohon Kasuwa Primary Health Care Clinic	9	1	5	11	2	4	8	1	4	7	2	3	6		2		15	17	13	12	8
na Keffi Local Government Area	na Jigwada Ward	na Angwan Jaba Health Clinic (Keffi)																	0	0	0	0	0
na Keffi Local Government Area	na Jigwada Ward	na Angwan Jaba Primary Health Centre	4		4	6	1	3	5	2	4	4	1	4	5	3	4		8	10	11	9	12
na Keffi Local Government Area	na Jigwada Ward	na Jigwada Health Clinic	4		2	4		4	4		4	4		3	4	1	2		6	8	8	7	7
na Keffi Local Government Area	na Jigwada Ward	na Kaibo Mada Health Clinic	4	1	4	5	2	4	6	1	3	4	2	3	7	4	4		9	11	10	9	15
na Keffi Local Government Area	na Jigwada Ward	na Tila Primary Health Center	3	2	4	2		2	2	2	4	2	3	3	2	1	2		9	4	8	8	5
na Keffi Local Government Area	na Sabon Gari Ward	na Gauta Health Clinic	6	1	5	12	1	4	7	3	4	4	2	3	3	2	3		12	17	14	9	8
na Keffi Local Government Area	na Sabon Gari Ward	na Sabon Gari Health Clinic	5		3	5	1	4	6		3	3		4	3	1	3		8	10	9	7	7
na Keffi Local Government Area	na Sabon Gari Ward	na Saura Kiriya Primary Health Centre		1		2	1	2	1	1	2	3		3	3	1	3		1	5	4	6	7
na Keffi Local Government Area	na Sabon Gari Ward	na Yalwan Soba Primary Health Center				1					2		1	2	1		1		0	1	2	3	2
na Keffi Local Government Area	na Sabon Gari Ward	na Yarkade Health Clinic	4	1	4	5		4	4		4	4		3	6	1	3		9	9	8	7	10
na Keffi Local Government Area	na Tudun Kofa Ward	na Kofar Pada Primary Health Centre	6	2	5	10	2	2	11	2	3	10	3	3	20	2	1		13	14	16	16	23
na Keffi Local Government Area	na Yara Ward	na Main Market Health Post	4	2	5	7	2	4	6	2	3	5	2	4	18	2	3		11	13	11	11	23
na Keffi Local Government Area	na Yara Ward	na Sabon Layi Primary Health Center	4		5	6	2	4	4	2	4	3	2	2	4	2	3		9	12	10	7	9
			123	48	180	161	33	127	138	34	156	119	42	118	159	31	89	Keana	26	23	24	22	20		47	44	47	45	43
																		Keffi	21	21	23	23	23		49	27	29	15	38
																		Keana	30	20	12	15	16
																		Keffi	19	7	17	0	22
																			2017-12-01	2018-01-01	2018-02-01	2018-03-01	2018-04-01
																		SMS	0.854545	0.8	0.854545	0.818182	0.781818
																		DHIS2	0.890909	0.490909	0.527273	0.272727	0.690909
																			Platform	2017-12-01	2018-01-01	2018-02-01	2018-03-01	2018-04-01
																			Daily SMS	123	161	138	119	159
																			Monthly DHIS2	133	116	104	124	208
																			Daily SMS	48	33	34	42	31
																			Monthly DHIS2	71	43	35	30	48

## Sheet: Sheet1
		Data2	2017-12-01	2018-01-01	2018-02-01	2018-03-01	2018-04-01
		FS_BCG doses opened for session	1720	2180	1520	1800	1680					Data	2017-12-01	2018-01-01	2018-02-01	2018-03-01	2018-04-01
		FS_Doses opened for session_Measles	850	1390	960	900	680					BCG	978	1100	733	869	988
		FS_Doses opened for session_Penta	2040	2840	2280	1890	1790					Measles Vaccine 1 given	730	1120	568	668	864
		FS_IPV doses opened for session	1360	1520	1180	1240	1080					Pentavalent Vaccine 1 given	940	1025	684	648	890
		FS_Number of children given BCG	738	1065	713	762	747					Pentavalent Vaccine 2 given	730	960	696	671	760
		FS_Number of children given IPV	545	746	666	633	616					Pentavalent Vaccine 3 given	719	898	716	757	794
		FS_Number vaccinated _Measles	519	915	566	609	537					005. BCG Vaccine - Doses Opened	1840	1840	1320	1380	1780
		FS_Number vaccinated _Penta1	709	865	618	650	547					029. Penta Vaccine - Doses Opened	2830	3660	2370	2450	2920
		FS_Number vaccinated _Penta2	584	804	684	574	525					053. Measles Vaccine - Doses Opened	1180	1580	850	870	1310
		FS_Number vaccinated _Penta3	566	726	674	644	646					Inactivated Polio Vaccine (IPV)	830	710	657	144	902
		OS_BCG doses opened for session	520	220	180	260	20					041. IPV - Doses Opened	1240	1300	890	940	1185
		OS_Doses opened for session_Measles	310	160	120	180	30
		OS_Doses opened for session_Penta	440	290	210	280	110					Data
		OS_IPV doses opened for session	30	60	70	120	70					BCG	837	1117	751	801	752
		OS_Number of children given BCG	99	52	38	39	5					Measles Vaccine 1 given	659	1001	612	698	560
		OS_Number of children given IPV	125	77	51	107	34					Pentavalent Vaccine 1 given	836	956	675	728	575
		OS_Number vaccinated_Measles	140	86	46	89	23					Pentavalent Vaccine 2 given	695	881	732	640	547
		OS_Number vaccinated_Penta1	127	91	57	78	28					Pentavalent Vaccine 3 given	684	800	718	754	672
		OS_Number vaccinated_Penta2	111	77	48	66	22					005. BCG Vaccine - Doses Opened	2240	2400	1700	2060	1700
		OS_Number vaccinated_Penta3	118	74	44	110	26					029. Penta Vaccine - Doses Opened	2480	3130	2490	2170	1900
												053. Measles Vaccine - Doses Opened	1160	1550	1080	1080	710
												Inactivated Polio Vaccine (IPV)	670	823	717	740	650
												041. IPV - Doses Opened	1390	1580	1250	1360	1150

## Sheet: Coverage
	Data	2017-12-01		2018-01-01		2018-02-01		2018-03-01		2018-04-01
		DHIS2	SMS	DHIS2	SMS	DHIS2	SMS	DHIS2	SMS	DHIS2	SMS
	BCG	978	837	1100	1117	733	751	869	801	988	752
	Measles Vaccine 1 given	730	659	1120	1001	568	612	668	698	864	560
	Pentavalent Vaccine 1 given	940	836	1025	956	684	675	648	728	890	575
	Pentavalent Vaccine 2 given	730	695	960	881	696	732	671	640	760	547
	Pentavalent Vaccine 3 given	719	684	898	800	716	718	757	754	794	672
	Inactivated Polio Vaccine (IPV)	830	670	710	823	657	717	144	740	902	650
	Data	2017-12-01		2018-01-01		2018-02-01		2018-03-01		2018-04-01
		DHIS2	SMS	DHIS2	SMS	DHIS2	SMS	DHIS2	SMS	DHIS2	SMS
	BCG	119.7	102.443	134.632	136.712	89.7137	91.9168	106.359	98.0364	120.924	92.0392
	Measles Vaccine 1 given	89.3465	80.6567	137.08	122.515	69.519	74.9042	81.7582	85.43	105.747	68.5398
	Pentavalent Vaccine 1 given	115.049	102.32	125.452	117.007	83.7165	82.615	79.3104	89.1018	108.929	70.3757
	Pentavalent Vaccine 2 given	89.3465	85.0628	117.497	107.828	85.1852	89.5913	82.1254	78.3312	93.0183	66.9487
	Pentavalent Vaccine 3 given	88.0002	83.7165	109.908	97.914	87.6331	87.8778	92.6511	92.284	97.1797	82.2478
	Inactivated Polio Vaccine (IPV)	101.586	82.003	86.8987	100.729	80.4119	87.7554	17.6245	90.5705	110.398	79.5551
			2017-12-01	2018-01-01	2018-02-01	2018-03-01	2018-04-01
		DHIS2	119.7	134.632	89.7137	106.359	120.924
		SMS	102.443	136.712	91.9168	98.0364	92.0392
			2017-12-01	2018-01-01	2018-02-01	2018-03-01	2018-04-01
		DHIS2	89.3465	137.08	69.519	81.7582	105.747
		SMS	80.6567	122.515	74.9042	85.43	68.5398
			2017-12-01	2018-01-01	2018-02-01	2018-03-01	2018-04-01
		DHIS2	88.0002	109.908	87.6331	92.6511	97.1797
		SMS	83.7165	97.914	87.8778	92.284	82.2478

## Sheet: Vaccines
		Doses Opened	2017-12-01		2018-01-01		2018-02-01		2018-03-01		2018-04-01
			DHIS	SMS	DHIS	SMS	DHIS	SMS	DHIS	SMS	DHIS	SMS
		BCG Vaccine	1840	2240	1840	2400	1320	1700	1380	2060	1780	1700
		Penta Vaccine	2830	2480	3660	3130	2370	2490	2450	2170	2920	1900
		Measles Vaccine	1180	1160	1580	1550	850	1080	870	1080	1310	710
		IPV	1240	1390	1300	1580	890	1250	940	1360	1185	1150
		BCG Vaccine	8160	10100
		Penta Vaccine	14230	12170
		Measles Vaccine	5790	5580
		IPV	5555	6730
		Doses Opened
			2017-12-01	2018-01-01	2018-02-01	2018-03-01	2018-04-01
		Current System	2830	3660	2370	2450	2920
		SMS	2480	3130	2490	2170	1900

## Sheet: Sheet2
LGA	Political Ward	HF	December 2017 Daily Fixed Sessions Actual reports	December 2017 Daily Outreach Sessions Actual reports	December 2017 Weekly RI Health Facility Weekly Tracking Tool Actual reports	January 2018 Daily Fixed Sessions Actual reports	January 2018 Daily Outreach Sessions Actual reports	January 2018 Weekly RI Health Facility Weekly Tracking Tool Actual reports	February 2018 Daily Fixed Sessions Actual reports	February 2018 Daily Outreach Sessions Actual reports	February 2018 Weekly RI Health Facility Weekly Tracking Tool Actual reports	March 2018 Daily Fixed Sessions Actual reports	March 2018 Daily Outreach Sessions Actual reports	March 2018 Weekly RI Health Facility Weekly Tracking Tool Actual reports	April 2018 Daily Fixed Sessions Actual reports	April 2018 Daily Outreach Sessions Actual reports	April 2018 Weekly RI Health Facility Weekly Tracking Tool Actual reports		Type of HF	Expected FS	Expected OS			FS	OS
na Keana Local Government Area	na Agaza Ward	na Agaza Health Clinic	1	3	4	2	2	4	1	1	4	1	5	3	1		2	34	PHC	1	1			1	2	na Agaza Health Centre
na Keana Local Government Area	na Agaza Ward	na Ishoho Primary Health Centre	1	3	5		2	3	1	1	2	1	3	2				24	PHC	1	1			1	2	na Agaza Ishoho Primary Health Centre
na Keana Local Government Area	na Agaza Ward	na Owena Health Clinic		3	4		3	4		3	1		3		1		2	24	PHC	1	1			1	2	na Owena Health Centre
na Keana Local Government Area	na Aloshi Ward	na Aloshi Health Clinic	2	1	1	4	2	2	1	4	4	1	3	3	1		2	31	PHC	2	0			3	1	na Aloshi Health Centre
na Keana Local Government Area	na Aloshi Ward	na Pevgah Primary Health Centre	1	1	3		1	1	1	1	1							10	PHC	1	1			1	1	na Pevgah Primary Health Centre
na Keana Local Government Area	na Amiri Ward	na Amiri National Primary Health Centre	3		5	4		4	5	1	4	3	1	3	2		2	37	PHC	1	0			2	1	na Amiri National Primary Health Centre
na Keana Local Government Area	na Amiri Ward	na Uluji Primary Health Centre			2													2	PHC	1	0			0	0	na Keana Uluji Primary Health Centre
na Keana Local Government Area	na Galadima Ward	na Iwanev Health Clinic	1	2	6	1		4	1	1	3	1	1	2		1	1	25	PHC	1	1			1	1	na Iwanev Health Centre
na Keana Local Government Area	na Galadima Ward	na Kpalev Primary Health Centre	1	2	5	4	2	4			4			3			1	26	PHC	2	1			2	1	na Kpalev Primary Health Centre
na Keana Local Government Area	na Iwagu Ward	na Azereboh Primary Health Center																0	PHC	0	0			0	0	na Azereboh Primary Health Centre
na Keana Local Government Area	na Iwagu Ward	na Chahul Primary Health Center	1	2	3						2				1		1	10	PHC	1	1			1	1	na Chahul Primary Health Centre
na Keana Local Government Area	na Iwagu Ward	na Iwagu Health Clinic	3	1	5	1	2	3	1	2	4	1	2	2	2	1	2	32	PHC	1	1			1	1	na Iwagu Health Centre
na Keana Local Government Area	na Iwagu Ward	na Kuduku 1 Health Clinic	1	2	4			1			3			3			1	15	PHC	1	1			0	1	na Kuduku 1 Health Centre
na Keana Local Government Area	na Kadarko Ward	na Gidan Dogo Health Clinic		1	3	1			1		4			4			2	16	PHC	1	1			1	1	na Gidan Dogo Health Centre
na Keana Local Government Area	na Kadarko Ward	na Kadarko Model Primary Health Centre	4	2	3	4		4			4	3	1	3	2		1	31	PHC	1	0			2	2	na Kadarko Model Primary Health Centre
na Keana Local Government Area	na Kadarko Ward	na Kadarko Primary Health Centre	3	1	5	1		3			4	1	2	3	1		2	26	PHC	1	1			1	1	na Kadarko Primary Health Centre
na Keana Local Government Area	na Kadarko Ward	na Sarki Noma Health Clinic	1		4	2		2	2		3		1	2	1		2	20	PHC	1	0			2	1	na Sarki Noma Health Centre
na Keana Local Government Area	na Kadarko Ward	na Usha Clinic Kadarko																0	PHC	0	0			0	0	na Usha Clinic (Kadarko)
na Keana Local Government Area	na Kwara Ward	na Angwan Yara Health Clinic (Keana)		1	3	1		1			4			3				13	PHC	1	1			1	1	na Angwar Yara Health Centre
na Keana Local Government Area	na Kwara Ward	na Kwara Primary Health Centre																0	PHC	0	0			0	0	na Kwara Primary Health Centre
na Keana Local Government Area	na Kwara Ward	na Tudu Abu Primary Health Care	2	2	4	1	2	2	1		4			1	1	1	2	23	PHC	1	0			2	1	na Tudu Abu Primary Health Centre
na Keana Local Government Area	na Madaki Ward	na Ajo Primary Health Centre		2	5			1									1	9	PHC	1	1			0	1	na Ajo Primary Health Centre
na Keana Local Government Area	na Madaki Ward	na Giza Primary Health Centre	1		5	1		2	2	1	2	2		3	2		2	23	PHC	1	1			1	1	na Giza Primary Health Centre
na Keana Local Government Area	na Madaki Ward	na Kalachi Primary Health Centre	2	2	5	2		3	2	1	3	1		1				22	PHC	1	1			1	1	na Kalachi Primary Health Centre
na Keana Local Government Area	na Obene Ward	na Demekaa Health Clinic			5						4			2			1	12	PHC	1	0			0	0	na Demekaa Health Centre
na Keana Local Government Area	na Obene Ward	na Iorgyere Primary Health Centre	2	1	3	1		1			4			2			2	16	PHC	1	1			1	1	na Iorgyere Primary Health Centre
na Keana Local Government Area	na Obene Ward	na Iornya Health Clinic		1	4		1	2			3			2				13	PHC	1	1			0	1	na Iornya Health Centre
na Keana Local Government Area	na Oki Ward	na Agberagba Primary Health Centre	3	2	3	1		4			4			3			2	22	PHC	1	1			1	1	na Agberagba Primary Health Centre
na Keana Local Government Area	na Oki Ward	na Keana General Hospital	3		3	7		4	4		4	4		4	2		1	36	Secondary	5	0			2	0	na Keana General Hospital
na Keana Local Government Area	na Oki Ward	na Tachia Health Clinic																0	PHC	0	0			0	0	na Tachia Health Centre
na Keffi Local Government Area	na Angwar Rimi Ward	na Amosun Maternal and Child Health Clinic	1		4	4		4	2		4			2	5	2	2	30	PHC	1	0			2	2	na Amosun Maternal and Child Health Clinic
na Keffi Local Government Area	na Angwar Rimi Ward	na Angwan Ninzom Primary Health Centre	2	1	4	2	1	3	4	1	4	5		3	3	2	2	37	PHC	1	1			2	1	na Angwan Ninzom Primary Health Centre
na Keffi Local Government Area	na Angwar Rimi Ward	na Nagari Hospital	3		4	5		3	4		4	4		3	4		3	37	PHC	1	0			2	0	na Nagari Hospital
na Keffi Local Government Area	na Gangaren Tudu Ward	na Al nur maternity			2				8		3	4	1	3	3		2	26	PHC	2	0			3	1	na Al nur maternity
na Keffi Local Government Area	na Goriya Ward	na Ebenezer Maternity Clinic	4		5	5		4	5		4	4		2	6		2	41	PHC	1	0			3	0	na Ebenezer Maternity Clinic
na Keffi Local Government Area	na Goriya Ward	na Jama'a Medical Centre																0	PHC	0	0			0	0	na Jama'a Medical Centre
na Keffi Local Government Area	na Goriya Ward	na Keffi Federal Medical Centre	14		6	18		4	16		4	16		3	10		2	93	Secondary	5	0			5	0	na Keffi Federal Medical Centre
na Keffi Local Government Area	na Iya 1 Ward	na Shukura Clinic			1			3	1		1	2			4		3	15	PHC	1	0			2	0	na Shukura Clinic
na Keffi Local Government Area	na Iya 2 Ward	na Angwan Waje Health Clinic	9	1	4	10	1	4	7	1	4	8	1	3	20	3	4	80	PHC	1	1			5	1	na Angwan Waje Health Clinic
na Keffi Local Government Area	na Iya 2 Ward	na Keffi General Hospital	1		2	3		2	4		4	4		4	5		1	30	PHC	5	0			3	0	na Keffi General Hospital
na Keffi Local Government Area	na Iya 2 Ward	na Ruga Primary Health Center									1			1		1	2	5	PHC	1	1			0	1	na Ruga Primary Health Centre
na Keffi Local Government Area	na Iya 2 Ward	na Tsohon Kasuwa Primary Health Care Clinic	9	1	5	11	2	4	8	1	4	7	2	3	6		2	65	PHC	1	1			3	1	na Tsohon Kasuwa Primary Health Care Clinic
na Keffi Local Government Area	na Jigwada Ward	na Angwan Jaba Health Clinic (Keffi)																0	PHC	0	0			0	0	na Angwan Jaba Health Clinic (Keffi)
na Keffi Local Government Area	na Jigwada Ward	na Angwan Jaba Primary Health Centre	4		4	6	1	3	5	2	4	4	1	4	5	3	4	50	PHC	1	1			2	2	na Angwan Jaba Primary Health Centre
na Keffi Local Government Area	na Jigwada Ward	na Jigwada Health Clinic	4		2	4		4	4		4	4		3	4	1	2	36	PHC	1	1			2	1	na Jigwada Health Clinic
na Keffi Local Government Area	na Jigwada Ward	na Kaibo Mada Health Clinic	4	1	4	5	2	4	6	1	3	4	2	3	7	4	4	54	PHC	1	1			2	2	na Kaibo Mada Health Clinic
na Keffi Local Government Area	na Jigwada Ward	na Tila Primary Health Center	3	2	4	2		2	2	2	4	2	3	3	2	1	2	34	PHC	1	1			2	2	na Tila Primary Health Centre
na Keffi Local Government Area	na Sabon Gari Ward	na Gauta Health Clinic	6	1	5	12	1	4	7	3	4	4	2	3	3	2	3	60	PHC	1	0			4	2	na Gauta Health Clinic
na Keffi Local Government Area	na Sabon Gari Ward	na Sabon Gari Health Clinic	5		3	5	1	4	6		3	3		4	3	1	3	41	PHC	1	0			3	1	na Sabon Gari Health Clinic
na Keffi Local Government Area	na Sabon Gari Ward	na Saura Kiriya Primary Health Centre		1		2	1	2	1	1	2	3		3	3	1	3	23	PHC	1	1			1	1	na Saura Kiriya Primary Health Centre
na Keffi Local Government Area	na Sabon Gari Ward	na Yalwan Soba Primary Health Center				1					2		1	2	1		1	8	PHC	1	1			1	1	na Yalwan Soba Primary Health Centre
na Keffi Local Government Area	na Sabon Gari Ward	na Yarkade Health Clinic	4	1	4	5		4	4		4	4		3	6	1	3	43	PHC	1	1			2	1	na Yarkade Health Clinic
na Keffi Local Government Area	na Tudun Kofa Ward	na Kofar Pada Primary Health Centre	6	2	5	10	2	2	11	2	3	10	3	3	20	2	1	82	PHC	2	1			5	2	na Kofar Pada Primary Health Centre
na Keffi Local Government Area	na Yara Ward	na Main Market Health Post	4	2	5	7	2	4	6	2	3	5	2	4	18	2	3	69	PHC	2	0			6	1	na Main Market Health Post
na Keffi Local Government Area	na Yara Ward	na Sabon Layi Primary Health Center	4		5	6	2	4	4	2	4	3	2	2	4	2	3	47	PHC	1	0			2	2	na Sabon Layi Primary Health Centre
