# Supplementary material for: Improving routine immunization data quality using daily short message system reporting platform: An experience from Nasarawa state, Nigeria
Source: PLoS One. 2021 Aug 19;16(8):e0255563. doi: 10.1371/journal.pone.0255563 (PMC8376034; doi:10.1371/journal.pone.0255563)
Supplement: S1 Dataset — (ZIP) [file pone.0255563.s001.zip › Data for Paper Analysis/SMS week data for Paper.xls]

## Sheet: Sheet 1
Org unit level 1	Org unit level 2	Org unit level 3	Org unit level 4	Org unit level 5	Organisation unit	2017W49 Daily Fixed Sessions Actual reports	2017W49 Daily Outreach Sessions Actual reports	2017W49 Weekly RI Health Facility Weekly Tracking Tool Actual reports	2017W50 Daily Fixed Sessions Actual reports	2017W50 Daily Outreach Sessions Actual reports	2017W50 Weekly RI Health Facility Weekly Tracking Tool Actual reports	2017W51 Daily Fixed Sessions Actual reports	2017W51 Daily Outreach Sessions Actual reports	2017W51 Weekly RI Health Facility Weekly Tracking Tool Actual reports	2017W52 Daily Fixed Sessions Actual reports	2017W52 Daily Outreach Sessions Actual reports	2017W52 Weekly RI Health Facility Weekly Tracking Tool Actual reports	2018W1 Daily Fixed Sessions Actual reports	2018W1 Daily Outreach Sessions Actual reports	2018W1 Weekly RI Health Facility Weekly Tracking Tool Actual reports	2018W2 Daily Fixed Sessions Actual reports	2018W2 Daily Outreach Sessions Actual reports	2018W2 Weekly RI Health Facility Weekly Tracking Tool Actual reports	2018W3 Daily Fixed Sessions Actual reports	2018W3 Daily Outreach Sessions Actual reports	2018W3 Weekly RI Health Facility Weekly Tracking Tool Actual reports	2018W4 Daily Fixed Sessions Actual reports	2018W4 Daily Outreach Sessions Actual reports	2018W4 Weekly RI Health Facility Weekly Tracking Tool Actual reports	2018W5 Daily Fixed Sessions Actual reports	2018W5 Daily Outreach Sessions Actual reports	2018W5 Weekly RI Health Facility Weekly Tracking Tool Actual reports	2018W6 Daily Fixed Sessions Actual reports	2018W6 Daily Outreach Sessions Actual reports	2018W6 Weekly RI Health Facility Weekly Tracking Tool Actual reports	2018W7 Daily Fixed Sessions Actual reports	2018W7 Daily Outreach Sessions Actual reports	2018W7 Weekly RI Health Facility Weekly Tracking Tool Actual reports	2018W8 Daily Fixed Sessions Actual reports	2018W8 Daily Outreach Sessions Actual reports	2018W8 Weekly RI Health Facility Weekly Tracking Tool Actual reports	2018W9 Daily Fixed Sessions Actual reports	2018W9 Daily Outreach Sessions Actual reports	2018W9 Weekly RI Health Facility Weekly Tracking Tool Actual reports	2018W10 Daily Fixed Sessions Actual reports	2018W10 Daily Outreach Sessions Actual reports	2018W10 Weekly RI Health Facility Weekly Tracking Tool Actual reports	2018W11 Daily Fixed Sessions Actual reports	2018W11 Daily Outreach Sessions Actual reports
ng Federal Government	na Nasarawa State	na Keana Local Government Area	na Agaza Ward	na Agaza Health Centre	na Agaza Health Centre	1		1		2	1			1		1	1	1		1		1	1			1	1	1	1			1	1		1			1		1	1		2	1	1		1
ng Federal Government	na Nasarawa State	na Keana Local Government Area	na Agaza Ward	na Agaza Ishoho Primary Health Centre	na Agaza Ishoho Primary Health Centre	1		1		2	1		1	1			1			1			1		1	1		1	1				1		1					1	1			1	1		1		2
ng Federal Government	na Nasarawa State	na Keana Local Government Area	na Agaza Ward	na Owena Health Centre	na Owena Health Centre			1		1	1		1	1		1	1			1		2	1			1		1	1						1		1			2			1			1
ng Federal Government	na Nasarawa State	na Keana Local Government Area	na Aloshi Ward	na Aloshi Health Centre	na Aloshi Health Centre			1	1				1		1					1	1				1		3		1		1	1		1	1		1	1	1	1	1	1	1	1		1	1		1
ng Federal Government	na Nasarawa State	na Keana Local Government Area	na Aloshi Ward	na Pevgah Primary Health Centre	na Pevgah Primary Health Centre	1		1			1		1	1						1								1		1		1					1
ng Federal Government	na Nasarawa State	na Keana Local Government Area	na Amiri Ward	na Amiri National Primary Health Centre	na Amiri National Primary Health Centre			1	1		1	1		1	1		1	1		1	1		1	1		1			1	1		1	1		1	1	1	1	1		1	2		1	1		1	1
ng Federal Government	na Nasarawa State	na Keana Local Government Area	na Amiri Ward	na Keana Evangelical Reformed Church of Christ (ERCC) Clinic	na Keana Evangelical Reformed Church of Christ (ERCC) Clinic
ng Federal Government	na Nasarawa State	na Keana Local Government Area	na Amiri Ward	na Keana Uluji Primary Health Centre	na Keana Uluji Primary Health Centre			1
ng Federal Government	na Nasarawa State	na Keana Local Government Area	na Galadima Ward	na Iwanev Health Centre	na Iwanev Health Centre	1		1		1	1		1	1			1			1	1		1			1			1			1	1		1			1		1		1		1			1		1
ng Federal Government	na Nasarawa State	na Keana Local Government Area	na Galadima Ward	na Kpalev Primary Health Centre	na Kpalev Primary Health Centre	1		1		1	1		1	1			1	1		1		1	1	2	1	1	1		1			1			1			1			1			1			1
ng Federal Government	na Nasarawa State	na Keana Local Government Area	na Iwagu Ward	na Azereboh Primary Health Centre	na Azereboh Primary Health Centre
ng Federal Government	na Nasarawa State	na Keana Local Government Area	na Iwagu Ward	na Chahul Primary Health Centre	na Chahul Primary Health Centre	1				1	1		1	1																					1			1
ng Federal Government	na Nasarawa State	na Keana Local Government Area	na Iwagu Ward	na Iwagu Health Centre	na Iwagu Health Centre	1		1	1		1		1	1	1		1						1		1	1		1	1	1		1	1		1		1	1		1	1				1	1	1		1
ng Federal Government	na Nasarawa State	na Keana Local Government Area	na Iwagu Ward	na Kuduku 1 Health Centre	na Kuduku 1 Health Centre		1	1		1	1			1						1												1			1						1			1
ng Federal Government	na Nasarawa State	na Keana Local Government Area	na Iwagu Ward	na Kuduku 2 Primary Health Centre	na Kuduku 2 Primary Health Centre
ng Federal Government	na Nasarawa State	na Keana Local Government Area	na Kadarko Ward	na Angwa-Alaku Health Centre	na Angwa-Alaku Health Centre
ng Federal Government	na Nasarawa State	na Keana Local Government Area	na Kadarko Ward	na Dominion Clinic	na Dominion Clinic
ng Federal Government	na Nasarawa State	na Keana Local Government Area	na Kadarko Ward	na Gidan Dogo Health Centre	na Gidan Dogo Health Centre			1		1	1									1										1		1			1			1	1		1			1			1
ng Federal Government	na Nasarawa State	na Keana Local Government Area	na Kadarko Ward	na Gidan Sule Health Centre	na Gidan Sule Health Centre
ng Federal Government	na Nasarawa State	na Keana Local Government Area	na Kadarko Ward	na Ishan-Pepe Clinic	na Ishan-Pepe Clinic
ng Federal Government	na Nasarawa State	na Keana Local Government Area	na Kadarko Ward	na Kadarko Model Primary Health Centre	na Kadarko Model Primary Health Centre	2			1		1	1		1		2				1	2		1	1		1	1		1			1			1			1			1				1		1	1
ng Federal Government	na Nasarawa State	na Keana Local Government Area	na Kadarko Ward	na Kadarko Primary Health Centre	na Kadarko Primary Health Centre	1		1	1		1	1	1	1			1			1	1		1			1						1			1			1			1			1			1
ng Federal Government	na Nasarawa State	na Keana Local Government Area	na Kadarko Ward	na Sarki Noma Health Centre	na Sarki Noma Health Centre			1	1		1			1									1			1				2		1	1		1	1					1						1
ng Federal Government	na Nasarawa State	na Keana Local Government Area	na Kadarko Ward	na Tamen Clinic	na Tamen Clinic
ng Federal Government	na Nasarawa State	na Keana Local Government Area	na Kadarko Ward	na Usha Clinic (Kadarko)	na Usha Clinic (Kadarko)
ng Federal Government	na Nasarawa State	na Keana Local Government Area	na Kwara Ward	na Angwar Yara Health Centre	na Angwar Yara Health Centre						1		1	1													1		1			1			1			1			1			1			1
ng Federal Government	na Nasarawa State	na Keana Local Government Area	na Kwara Ward	na Kwara Primary Health Centre	na Kwara Primary Health Centre
ng Federal Government	na Nasarawa State	na Keana Local Government Area	na Kwara Ward	na Tudu Abu Primary Health Centre	na Tudu Abu Primary Health Centre			1		1	1	2		1		1			1	1		1	1	1								1			1			1	1		1			1
ng Federal Government	na Nasarawa State	na Keana Local Government Area	na Madaki Ward	na Ajo Primary Health Centre	na Ajo Primary Health Centre		1	1		1	1			1						1
ng Federal Government	na Nasarawa State	na Keana Local Government Area	na Madaki Ward	na Giza Primary Health Centre	na Giza Primary Health Centre			1			1	1		1			1							1		1			1								1	1	1		1	1		1	1		1	1
ng Federal Government	na Nasarawa State	na Keana Local Government Area	na Madaki Ward	na Kalachi Primary Health Centre	na Kalachi Primary Health Centre	1		1		1	1	1		1		1	1	1		1	1		1			1							1		1		1	1	1		1				1		1
ng Federal Government	na Nasarawa State	na Keana Local Government Area	na Madaki Ward	na Mangun Clinic	na Mangun Clinic
ng Federal Government	na Nasarawa State	na Keana Local Government Area	na Obene Ward	na Chiata Primary Health Centre	na Chiata Primary Health Centre
ng Federal Government	na Nasarawa State	na Keana Local Government Area	na Obene Ward	na Demekaa Health Centre	na Demekaa Health Centre			1			1			1			1															1			1			1			1						1
ng Federal Government	na Nasarawa State	na Keana Local Government Area	na Obene Ward	na Iorgyere Primary Health Centre	na Iorgyere Primary Health Centre				1		1	1		1		1	1				1		1									1			1			1			1						1
ng Federal Government	na Nasarawa State	na Keana Local Government Area	na Obene Ward	na Iornya Health Centre	na Iornya Health Centre			1		1	1			1					1	1			1												1			1			1			1			1
ng Federal Government	na Nasarawa State	na Keana Local Government Area	na Oki Ward	na Agberagba Primary Health Centre	na Agberagba Primary Health Centre	1		1		1		1	1	1	1			1		1			1			1			1			1			1			1			1			1			1
ng Federal Government	na Nasarawa State	na Keana Local Government Area	na Oki Ward	na Keana General Hospital	na Keana General Hospital	1		1	1			1		1				1		1	1		1	1		1	2		1	2		1	1		1	1		1	1		1	1		1	1		1	1
ng Federal Government	na Nasarawa State	na Keana Local Government Area	na Oki Ward	na Tachia Health Centre	na Tachia Health Centre
ng Federal Government	na Nasarawa State	na Keffi Local Government Area	na Angwar Rimi Ward	na Amosun Maternal and Child Health Clinic	na Amosun Maternal and Child Health Clinic	1		1			1			1						1	2		1			1	2		1			1	1		1			1	1		1						1
ng Federal Government	na Nasarawa State	na Keffi Local Government Area	na Angwar Rimi Ward	na Angwan Ninzom Primary Health Centre	na Angwan Ninzom Primary Health Centre	1		1	1		1		1	1			1			1			1			1	1	1		1		1	1	1	1	1		1	1		1	1		1	1		1	2
ng Federal Government	na Nasarawa State	na Keffi Local Government Area	na Angwar Rimi Ward	na Danbal Hospital	na Danbal Hospital
ng Federal Government	na Nasarawa State	na Keffi Local Government Area	na Angwar Rimi Ward	na Nagari Hospital	na Nagari Hospital			1	1		1	1		1	1		1	1		1	1		1	1			2		1	1		1	1		1	1		1			1	2		1	1		1	1
ng Federal Government	na Nasarawa State	na Keffi Local Government Area	na Gangaren Tudu Ward	na Al nur maternity	na Al nur maternity			1						1																			2		1	3		1	2		1	1		1	2		1	1	1
ng Federal Government	na Nasarawa State	na Keffi Local Government Area	na Gangaren Tudu Ward	na Imani Clinic	na Imani Clinic
ng Federal Government	na Nasarawa State	na Keffi Local Government Area	na Goriya Ward	na Ebenezer Maternity Clinic	na Ebenezer Maternity Clinic	1		1	1		1	1		1	1		1	1		1	1		1			1	3		1	1		1	1		1	1		1	2		1	1		1	1			1
ng Federal Government	na Nasarawa State	na Keffi Local Government Area	na Goriya Ward	na Jama'a Medical Centre	na Jama'a Medical Centre
ng Federal Government	na Nasarawa State	na Keffi Local Government Area	na Goriya Ward	na Keffi Federal Medical Centre	na Keffi Federal Medical Centre	4		1	4		1	4		1	2		1	3		1	4		1	4		1	4		1	4		1	4		1	4		1	4		1	4		1	4		1	5
ng Federal Government	na Nasarawa State	na Keffi Local Government Area	na Goriya Ward	na Nasara Clinic and Maternity	na Nasara Clinic and Maternity
ng Federal Government	na Nasarawa State	na Keffi Local Government Area	na Goriya Ward	na Nassarawa School of Health Technology Health Clinic	na Nassarawa School of Health Technology Health Clinic
ng Federal Government	na Nasarawa State	na Keffi Local Government Area	na Goriya Ward	na Nassarawa University Health Clinic	na Nassarawa University Health Clinic
ng Federal Government	na Nasarawa State	na Keffi Local Government Area	na Iya 1 Ward	na Keffi Evangelical Reformed Church of Christ (ERCC) Basic Health Clinic	na Keffi Evangelical Reformed Church of Christ (ERCC) Basic Health Clinic
ng Federal Government	na Nasarawa State	na Keffi Local Government Area	na Iya 1 Ward	na Leveth Clinic	na Leveth Clinic
ng Federal Government	na Nasarawa State	na Keffi Local Government Area	na Iya 1 Ward	na Shukura Clinic	na Shukura Clinic						1									1			1						1				1		1
ng Federal Government	na Nasarawa State	na Keffi Local Government Area	na Iya 1 Ward	na Tsohonkasuma Mai-Kwara Clinic	na Tsohonkasuma Mai-Kwara Clinic
ng Federal Government	na Nasarawa State	na Keffi Local Government Area	na Iya 2 Ward	na Angwan Waje Health Clinic	na Angwan Waje Health Clinic	3		1	2		1	2		1	2	1	1	2		1	2		1	2		1	3	1	1	2	1	1	2		1	1		1	2		1	3	1	1	2		1	2
ng Federal Government	na Nasarawa State	na Keffi Local Government Area	na Iya 2 Ward	na Keffi General Hospital	na Keffi General Hospital	1		1			1															1	2		1	1		1	1		1	1		1	1		1	1		1	1		1	2
ng Federal Government	na Nasarawa State	na Keffi Local Government Area	na Iya 2 Ward	na Kowa Hospital (Keffi)	na Kowa Hospital (Keffi)
ng Federal Government	na Nasarawa State	na Keffi Local Government Area	na Iya 2 Ward	na Ruga Primary Health Centre	na Ruga Primary Health Centre															1																		1						1
ng Federal Government	na Nasarawa State	na Keffi Local Government Area	na Iya 2 Ward	na Tsohon Kasuwa Primary Health Care Clinic	na Tsohon Kasuwa Primary Health Care Clinic	2	1	1	3		1	2		1	2		1	2		1	2	1	1	2		1	3		1	3	1	1	2		1	2	1	1	2		1	2		1	2	1	1	2
ng Federal Government	na Nasarawa State	na Keffi Local Government Area	na Jigwada Ward	na Angwan Jaba Health Clinic (Keffi)	na Angwan Jaba Health Clinic (Keffi)
ng Federal Government	na Nasarawa State	na Keffi Local Government Area	na Jigwada Ward	na Angwan Jaba Primary Health Centre	na Angwan Jaba Primary Health Centre	1			1		1	1		1	1		1	1		1	2		1	1	1	1	2		1			1	1		1	2		1	1	1	1	1	1	1	1		1	1
ng Federal Government	na Nasarawa State	na Keffi Local Government Area	na Jigwada Ward	na Jigwada Health Clinic	na Jigwada Health Clinic	2						1		1	1		1	1		1	1		1	1		1			1	1		1	1		1	1		1	1		1	1		1	1		1	1
ng Federal Government	na Nasarawa State	na Keffi Local Government Area	na Jigwada Ward	na Kaibo Mada Health Clinic	na Kaibo Mada Health Clinic	1		1	2		1	1	1	1				1		1	1	1	1	1		1	2	1	1				2		1	1		1	2	1	1	1		1	2		1	1	2
ng Federal Government	na Nasarawa State	na Keffi Local Government Area	na Jigwada Ward	na Tila Primary Health Centre	na Tila Primary Health Centre	2		1	1	1	1					1	1						1	1		1				1		1	1		1		1	1	1		1		1	1	1		1		2
ng Federal Government	na Nasarawa State	na Keffi Local Government Area	na Liman Abaji Ward	na Kasuwa Primary Health Centre	na Kasuwa Primary Health Centre																														1			1
ng Federal Government	na Nasarawa State	na Keffi Local Government Area	na Liman Abaji Ward	na Zanfara Clinic	na Zanfara Clinic
ng Federal Government	na Nasarawa State	na Keffi Local Government Area	na Sabon Gari Ward	na Angwan Maikai Primary Health Centre	na Angwan Maikai Primary Health Centre
ng Federal Government	na Nasarawa State	na Keffi Local Government Area	na Sabon Gari Ward	na Gauta Health Clinic	na Gauta Health Clinic	2		1	2		1	1		1	1	1	1	1		1	3		1	3		1	4		1	1	1	1	2	2	1	1		1	2		1	2	1	1	1		1	1	1
ng Federal Government	na Nasarawa State	na Keffi Local Government Area	na Sabon Gari Ward	na Innovative Biotech Ltd Clinic	na Innovative Biotech Ltd Clinic
ng Federal Government	na Nasarawa State	na Keffi Local Government Area	na Sabon Gari Ward	na Sabon Gari Health Clinic	na Sabon Gari Health Clinic	2			1			1		1	1		1	1		1	1		1	1	1	1	1		1	1		1	1		1	3		1	1			1		1	1		1	1
ng Federal Government	na Nasarawa State	na Keffi Local Government Area	na Sabon Gari Ward	na Saura Kiriya Primary Health Centre	na Saura Kiriya Primary Health Centre											1				1				1		1			1	1	1	1			1							1	1	1	1		1	1
ng Federal Government	na Nasarawa State	na Keffi Local Government Area	na Sabon Gari Ward	na Yalwan Soba Primary Health Centre	na Yalwan Soba Primary Health Centre																									1		1						1									1
ng Federal Government	na Nasarawa State	na Keffi Local Government Area	na Sabon Gari Ward	na Yarkade Health Clinic	na Yarkade Health Clinic	1		1	1		1	1		1	1	1		1		1	1		1	1		1	2		1			1	1		1	1		1	2		1			1	1		1	1
ng Federal Government	na Nasarawa State	na Keffi Local Government Area	na Tudun Kofa Ward	na Kofar Pada Primary Health Centre	na Kofar Pada Primary Health Centre	2	1	1	2		1	2		1		1	1	2	1	1	2		1	2			3			2	1	1	3	1		2		1	4		1	2	1	1	3	2	1	2
ng Federal Government	na Nasarawa State	na Keffi Local Government Area	na Tudun Kofa Ward	na Tawakali Clinic	na Tawakali Clinic
ng Federal Government	na Nasarawa State	na Keffi Local Government Area	na Yara Ward	na Allah Bamu Lafiya Clinic	na Allah Bamu Lafiya Clinic
ng Federal Government	na Nasarawa State	na Keffi Local Government Area	na Yara Ward	na Main Market Health Post	na Main Market Health Post	1		1	1	1	1	1		1	1	1	1	1		1	1		1	2	1	1	2		1	1	1		1		1	1	1	1	2		1	2	1	1	2		1	1	1
ng Federal Government	na Nasarawa State	na Keffi Local Government Area	na Yara Ward	na Sabon Layi Primary Health Centre	na Sabon Layi Primary Health Centre	2		1	1		1	1		1			1	1	1	1	1	1	1	1		1	2		1	1		1	1		1	1		1	1	2	1	1				1	1	1
[truncated: 22 more columns]
